# Supplementary material for: Long-lasting insecticidal nets (LLINs) use among household members for protection against mosquito bite in Mogadishu districts
Source: PLOS Glob Public Health. 2023 Mar 16;3(3):e0000724. doi: 10.1371/journal.pgph.0000724 (PMC10019640; doi:10.1371/journal.pgph.0000724)
Supplement: S1 Data — (XLSX) [file pgph.0000724.s001.xlsx]

## Sheet: llin_dat1b
id	hh_number	respondent_age	respondent_age_grp	gender	education	marital_status	income	income_quartiles	distance_hf	cause_1	cause_2	cause_3	cause_4	cause_5	cause_6	cause_7	cause_98	cause_other	cause_others	malaria	person_suffered_1	person_suffered_2	person_suffered_3	person_suffered_4	person_suffered_5	person_suffered_other	person_suffered_others	method_1	method_2	method_3	method_4	method_5	method_6	method_98	method_other	method_others	spray	info_source_1	info_source_2	info_source_3	info_source_4	info_source_5	info_source_6	info_source_other	info_source_others	materials	materials_other	sleeping_place_1	sleeping_place_2
1	19	22	<25	2	2	1	500	150+	3	0	0	0	1	0	0	0	0	0	n/a	0	n/a	n/a	n/a	n/a	n/a	n/a	n/a	0	1	0	0	0	0	0	0	n/a	0	0	1	0	0	0	0	0	n/a	2	n/a	0	0
2	1	30	25-30	1	4	3	30	<60	2	0	0	0	0	0	0	0	0	1	n/a	0	0	0	0	0	1	0	n/a	0	0	1	0	0	0	1	0	n/a	0	0	0	1	0	0	0	0	n/a	3	n/a	0	1
3	1	19	<25	2	2	1	250	150+	11	1	1	1	1	1	1	1	0	0	n/a	0	1	0	0	0	0	0	n/a	1	1	1	0	0	0	0	0	n/a	0	0	1	1	1	0	0	0	n/a	1	n/a	1	0
4	1	25	25-30	1	3	2	300	150+	98	1	1	1	1	1	1	1	0	0	n/a	1	n/a	n/a	n/a	n/a	n/a	n/a	n/a	1	0	0	0	1	0	0	0	n/a	0	0	1	1	1	0	0	0	n/a	3	n/a	1	0
5	1	25	25-30	2	1	2	150	101-150	2	0	0	0	0	0	0	0	0	1	Duumo	0	0	0	1	0	0	0	n/a	1	1	1	1	1	1	1	0	n/a	0	1	1	1	1	1	1	0	n/a	other	Jinbar	0	1
6	1	45	41+	2	1	2	150	101-150	1	1	1	1	1	0	0	0	0	0	n/a	0	1	1	1	0	0	0	n/a	0	1	1	1	0	0	0	0	n/a	0	0	1	0	0	0	0	0	n/a	3	n/a	0	1
7	1	41	41+	2	1	2	50	<60	3	1	0	0	0	0	0	0	0	0	n/a	0	0	0	0	1	0	0	n/a	1	1	0	0	0	0	0	0	n/a	1	0	0	1	0	0	0	0	n/a	2	n/a	0	1
8	2	25	25-30	1	2	2	120	101-150	3	1	0	0	0	0	0	0	0	0	n/a	0	1	0	0	0	0	0	n/a	1	1	0	0	0	0	0	0	n/a	1	0	1	0	0	0	0	0	n/a	2	n/a	0	1
9	3	35	31-40	2	1	2	60	60-100	3	1	0	0	0	0	0	0	0	0	n/a	0	1	0	0	0	0	0	n/a	1	1	0	0	0	0	0	0	n/a	1	0	0	1	0	0	0	0	n/a	2	n/a	0	1
10	4	38	31-40	2	1	4	50	<60	3	1	0	1	1	0	0	0	0	0	n/a	0	0	0	0	1	0	0	n/a	1	1	0	0	0	0	0	0	n/a	1	0	1	0	0	0	0	0	n/a	2	n/a	0	1
11	5	28	25-30	2	1	2	30	<60	3	1	0	1	1	0	0	0	0	0	n/a	0	0	1	0	0	0	0	n/a	1	1	0	0	0	0	0	0	n/a	0	0	1	0	0	0	0	0	n/a	2	n/a	0	1
12	6	25	25-30	2	1	2	120	101-150	3	1	0	0	0	0	0	0	0	0	n/a	0	1	0	0	0	0	0	n/a	1	1	0	0	0	0	0	0	n/a	1	0	1	0	0	0	0	0	n/a	2	n/a	0	1
13	7	30	25-30	2	1	2	50	<60	3	1	1	0	1	0	0	0	0	0	n/a	0	0	0	0	1	0	0	n/a	1	1	0	0	0	0	0	0	n/a	1	0	0	1	0	0	0	0	n/a	2	n/a	0	1
14	8	20	<25	2	1	2	45	<60	3	1	0	0	0	0	0	0	0	0	n/a	0	0	1	0	0	0	0	n/a	1	1	0	0	0	0	0	0	n/a	1	0	1	0	0	0	0	0	n/a	2	n/a	0	1
15	9	25	25-30	2	1	2	30	<60	3	1	0	0	0	0	0	0	0	0	n/a	0	1	0	0	0	0	0	n/a	1	1	0	0	0	0	0	0	n/a	1	0	0	1	0	0	0	0	n/a	2	n/a	0	1
16	10	23	<25	2	1	2	30	<60	3	1	0	0	0	0	0	0	0	0	n/a	0	0	0	0	0	1	0	n/a	1	1	0	0	0	0	0	0	n/a	1	0	1	0	0	0	0	0	n/a	2	n/a	0	1
17	11	30	25-30	2	1	2	40	<60	3	1	0	1	1	0	0	0	0	0	n/a	0	1	0	0	0	0	0	n/a	1	1	0	0	0	0	0	0	n/a	1	0	0	1	0	0	0	0	n/a	2	n/a	0	1
18	12	38	31-40	2	1	2	100	60-100	3	1	0	1	1	0	0	0	0	0	n/a	0	1	0	0	1	1	0	n/a	1	1	0	0	0	0	0	0	n/a	1	0	1	0	0	0	0	0	n/a	2	n/a	0	1
19	13	32	31-40	2	1	2	50	<60	3	1	0	1	1	0	0	0	0	0	n/a	0	1	0	0	0	0	0	n/a	1	1	0	0	0	0	0	0	n/a	1	0	1	0	0	0	0	0	n/a	2	n/a	0	1
20	14	20	<25	2	1	2	50	<60	3	1	0	0	1	0	0	0	0	0	n/a	1	n/a	n/a	n/a	n/a	n/a	n/a	n/a	1	1	0	0	0	0	0	0	n/a	0	0	0	0	1	0	0	0	n/a	3	n/a	0	1
21	15	60	41+	2	1	2	50	<60	3	1	1	1	1	0	0	0	0	0	n/a	0	0	1	0	0	0	0	n/a	1	1	0	0	0	0	0	0	n/a	1	0	1	0	0	0	0	0	n/a	2	n/a	0	1
22	16	60	41+	1	1	2	30	<60	3	1	0	1	1	1	0	0	0	0	n/a	0	0	1	0	0	0	0	n/a	1	1	0	0	0	0	0	0	n/a	1	0	0	1	0	0	0	0	n/a	2	n/a	0	1
23	17	30	25-30	2	1	4	120	101-150	3	1	0	0	1	1	0	0	0	0	n/a	0	0	1	0	0	0	0	n/a	1	1	0	0	0	0	0	0	n/a	1	0	1	0	0	0	0	0	n/a	2	n/a	0	1
24	18	22	<25	2	1	2	100	60-100	3	1	0	0	1	0	0	0	0	0	n/a	0	1	0	0	0	0	0	n/a	1	1	0	0	0	0	0	0	n/a	1	0	0	1	0	0	0	0	n/a	3	n/a	0	1
25	19	30	25-30	2	1	2	90	60-100	3	1	0	0	0	0	0	0	0	0	n/a	0	0	1	0	0	0	0	n/a	1	1	0	0	0	0	0	0	n/a	1	0	0	1	0	0	0	0	n/a	2	n/a	0	1
26	20	19	<25	2	1	2	60	60-100	3	1	0	0	0	0	0	0	0	0	n/a	1	n/a	n/a	n/a	n/a	n/a	n/a	n/a	1	1	0	0	0	0	0	0	n/a	1	0	1	0	0	0	0	0	n/a	2	n/a	0	1
27	21	40	31-40	2	1	2	45	<60	3	1	0	0	0	0	0	0	0	0	n/a	0	0	1	0	0	1	0	n/a	1	1	0	0	0	0	0	0	n/a	1	0	0	1	0	0	0	0	n/a	2	n/a	0	1
28	22	25	25-30	2	1	2	60	60-100	3	1	0	0	0	0	0	0	0	0	n/a	0	0	1	0	0	0	0	n/a	1	1	0	0	0	0	0	0	n/a	1	0	0	1	0	0	0	0	n/a	2	n/a	0	1
29	2	70	41+	1	2	2	50	<60	3	1	0	0	0	1	0	0	0	0	n/a	0	1	1	0	0	0	0	n/a	1	0	0	0	0	0	0	0	n/a	0	0	0	1	0	0	0	0	n/a	2	n/a	0	1
30	2	20	<25	2	1	2	30	<60	3	1	1	0	0	0	0	0	0	0	n/a	0	0	0	0	1	0	0	n/a	0	0	1	0	0	0	0	0	n/a	1	0	1	0	0	0	0	0	n/a	2	n/a	1	0
31	3	32	31-40	1	2	2	60	60-100	3	1	0	0	0	0	0	0	0	0	n/a	1	n/a	n/a	n/a	n/a	n/a	n/a	n/a	1	0	0	0	0	0	0	0	n/a	1	0	0	1	0	0	0	0	n/a	2	n/a	0	1
32	4	26	25-30	2	1	2	45	<60	3	1	1	0	0	0	0	0	0	0	n/a	0	1	1	1	0	0	0	n/a	1	0	0	0	0	0	0	0	n/a	1	0	0	1	0	0	0	0	n/a	2	n/a	0	1
33	5	50	41+	2	1	2	60	60-100	3	1	0	0	1	1	0	0	0	0	n/a	0	1	0	1	1	0	0	n/a	1	0	0	0	0	0	0	0	n/a	0	0	0	1	0	0	0	0	n/a	2	n/a	0	1
34	6	30	25-30	1	2	2	70	60-100	3	1	1	1	0	0	0	0	0	0	n/a	0	0	1	0	0	0	0	n/a	0	1	1	0	0	0	0	0	n/a	0	0	0	0	0	0	0	1	Keneecada qeyladeda markan maqlo ayaan xirtaa	2	n/a	0	1
35	7	30	25-30	1	2	2	100	60-100	3	1	0	0	0	0	0	0	0	0	n/a	0	1	0	0	1	0	0	n/a	1	0	0	0	0	0	0	0	n/a	0	0	0	1	0	0	0	0	n/a	2	n/a	0	1
36	8	45	41+	2	1	2	30	<60	3	1	1	0	0	0	0	0	0	0	n/a	0	0	0	0	1	1	0	n/a	1	0	0	1	0	0	0	0	n/a	0	0	0	1	0	0	0	0	n/a	2	n/a	1	0
37	1	55	41+	1	2	2	72	60-100	4	0	0	0	0	0	1	0	0	1	Qarasta	0	1	0	0	0	0	0	n/a	0	1	0	0	0	0	0	1	Carmo cabaa si aan caloisha u bixjyo	0	1	0	0	0	0	0	0	n/a	2	n/a	1	1
38	2	18	<25	2	2	2	130	101-150	4	1	0	0	0	0	0	0	0	0	n/a	1	n/a	n/a	n/a	n/a	n/a	n/a	n/a	0	0	1	0	0	0	0	0	n/a	1	0	0	0	0	1	0	0	n/a	3	n/a	0	1
39	3	55	41+	2	1	2	40	<60	4	1	0	0	0	0	0	0	0	0	n/a	1	n/a	n/a	n/a	n/a	n/a	n/a	n/a	0	0	1	0	0	0	0	0	n/a	1	0	0	0	0	0	0	1	Caqligeeyga	2	n/a	0	1
40	4	46	41+	2	1	4	90	60-100	4	0	0	0	1	1	0	0	0	0	n/a	0	1	1	0	1	0	0	n/a	0	0	1	0	0	0	0	0	n/a	1	1	0	1	0	0	0	0	n/a	2	n/a	0	1
41	5	20	<25	2	2	1	85	60-100	4	1	0	0	0	0	0	0	0	0	n/a	0	0	1	0	0	0	0	n/a	0	0	0	0	0	0	0	1	Geedo ayaan shidanaa	98	0	0	1	0	0	0	0	n/a	2	n/a	0	1
42	6	65	41+	2	1	3	24	<60	4	1	0	0	0	0	0	0	0	0	n/a	0	1	1	0	1	0	0	n/a	0	0	0	0	0	0	0	1	Geedo ayaan shidanaa	0	0	0	0	0	0	0	1	Caqligeyga	2	n/a	1	1
43	7	35	31-40	2	1	3	90	60-100	4	1	0	0	0	0	0	0	0	0	n/a	0	1	1	0	0	0	0	n/a	0	0	1	0	0	0	0	0	n/a	1	0	0	1	0	0	0	0	n/a	2	n/a	0	1
44	8	28	25-30	2	1	2	60	60-100	4	1	0	0	0	0	0	0	0	0	n/a	0	0	0	0	1	0	0	n/a	0	0	1	0	0	0	0	0	n/a	1	0	0	1	0	0	0	0	n/a	3	n/a	0	1
45	9	20	<25	2	1	2	90	60-100	4	1	0	0	0	0	0	0	0	0	n/a	1	n/a	n/a	n/a	n/a	n/a	n/a	n/a	0	1	0	0	0	0	0	0	n/a	1	0	0	0	0	0	0	1	Caqligeyga	2	n/a	1	1
46	10	25	25-30	2	1	2	120	101-150	4	1	0	0	0	0	0	0	0	0	n/a	1	n/a	n/a	n/a	n/a	n/a	n/a	n/a	0	0	1	0	0	0	0	0	n/a	1	0	0	0	0	0	0	1	Maskacdeena caqligeena	2	n/a	0	1
47	11	27	25-30	2	1	2	60	60-100	4	1	0	0	0	0	0	0	0	0	n/a	1	n/a	n/a	n/a	n/a	n/a	n/a	n/a	0	1	0	0	0	0	0	0	n/a	1	0	0	1	0	0	0	0	n/a	2	n/a	0	1
48	12	25	25-30	2	1	2	60	60-100	4	0	0	1	0	0	0	0	0	0	n/a	0	0	1	0	0	0	0	n/a	0	0	1	0	0	0	0	0	n/a	1	0	0	0	1	0	0	0	n/a	3	n/a	0	1
49	13	50	41+	1	1	2	90	60-100	4	1	0	1	0	0	0	0	0	0	n/a	0	0	0	0	1	0	0	n/a	0	1	0	1	0	0	0	1	Waxaan cunaa malaay wabiga iyo liin	0	1	0	1	0	0	0	0	n/a	2	n/a	0	1
50	14	45	41+	2	1	4	60	60-100	4	0	0	0	0	0	0	0	0	1	Qarasta	0	0	0	0	1	0	0	n/a	0	1	0	0	0	0	0	0	n/a	0	0	0	0	1	0	0	0	n/a	2	n/a	0	1
51	15	26	25-30	2	1	2	60	60-100	4	1	0	0	0	0	0	0	0	0	n/a	1	n/a	n/a	n/a	n/a	n/a	n/a	n/a	0	1	0	1	0	0	0	1	Malaay cunaa wabiga	1	0	0	1	1	0	0	0	n/a	2	n/a	1	0
52	1	57	41+	2	1	2	50	<60	4	1	0	0	0	0	0	0	0	0	n/a	1	n/a	n/a	n/a	n/a	n/a	n/a	n/a	1	1	0	0	0	0	0	0	n/a	1	0	0	1	0	0	0	0	n/a	2	n/a	0	1
53	2	32	31-40	2	1	2	120	101-150	4	1	0	1	1	0	0	0	0	0	n/a	0	0	0	0	1	0	0	n/a	1	1	0	0	0	0	0	0	n/a	1	0	0	1	0	0	0	0	n/a	2	n/a	0	1
54	3	22	<25	2	1	2	70	60-100	4	1	0	1	1	0	0	0	0	0	n/a	1	n/a	n/a	n/a	n/a	n/a	n/a	n/a	1	1	0	0	0	0	0	0	n/a	0	0	0	1	0	0	0	0	n/a	2	n/a	0	1
55	4	34	31-40	2	1	2	45	<60	4	1	0	0	0	0	0	0	0	0	n/a	0	0	1	0	0	0	0	n/a	1	1	0	0	0	0	0	0	n/a	1	0	0	1	0	0	0	0	n/a	2	n/a	0	1
56	5	28	25-30	2	1	2	90	60-100	4	1	0	0	0	0	0	0	0	0	n/a	0	1	0	0	0	0	0	n/a	1	1	0	0	0	0	0	0	n/a	1	0	0	1	0	0	0	0	n/a	2	n/a	0	1
57	6	65	41+	2	2	2	30	<60	4	1	0	0	0	0	0	0	0	0	n/a	0	0	0	0	1	0	0	n/a	1	1	0	0	0	0	0	0	n/a	0	0	0	1	0	0	0	0	n/a	2	n/a	0	1
58	7	30	25-30	2	1	2	45	<60	4	1	0	0	0	0	0	0	0	0	n/a	0	0	0	0	1	0	0	n/a	1	1	0	0	0	0	0	0	n/a	1	0	0	1	0	0	0	0	n/a	2	n/a	0	1
59	8	60	41+	1	1	2	120	101-150	4	1	0	0	0	0	0	0	0	0	n/a	0	0	0	0	1	0	0	n/a	1	1	0	0	0	0	0	0	n/a	0	0	1	0	0	0	0	0	n/a	3	n/a	0	1
60	9	54	41+	2	1	4	60	60-100	4	1	0	0	0	0	0	0	0	0	n/a	1	n/a	n/a	n/a	n/a	n/a	n/a	n/a	1	1	0	0	0	0	0	0	n/a	1	0	0	1	0	0	0	0	n/a	2	n/a	0	1
61	10	22	<25	1	1	2	60	60-100	4	1	0	1	1	0	0	0	0	0	n/a	0	0	1	0	0	0	0	n/a	1	1	0	0	0	0	0	0	n/a	0	0	0	1	0	0	0	0	n/a	2	n/a	0	1
62	11	20	<25	2	2	2	60	60-100	4	1	0	0	0	0	0	0	0	0	n/a	1	n/a	n/a	n/a	n/a	n/a	n/a	n/a	1	1	0	0	0	0	0	0	n/a	1	0	1	0	0	0	0	0	n/a	2	n/a	0	1
63	12	25	25-30	1	2	1	90	60-100	4	1	0	1	1	0	0	0	0	0	n/a	1	n/a	n/a	n/a	n/a	n/a	n/a	n/a	1	1	0	0	0	0	0	0	n/a	0	0	1	0	0	0	0	0	n/a	2	n/a	0	1
64	1	42	41+	2	1	2	80	60-100	3	1	0	0	0	0	0	0	0	0	n/a	1	n/a	n/a	n/a	n/a	n/a	n/a	n/a	0	0	0	0	0	0	0	1	Malay madoobe ayaan cunaa si aan uga hor tago	1	0	1	1	0	1	0	0	n/a	2	n/a	0	1
65	2	70	41+	2	1	2	50	<60	3	1	0	0	0	0	0	0	0	0	n/a	1	n/a	n/a	n/a	n/a	n/a	n/a	n/a	0	0	0	0	0	0	0	1	Malay madoobe ayaan cunaa wabiga ayan kasoo baxsanaa	1	0	0	1	0	0	0	0	n/a	2	n/a	0	1
66	3	28	25-30	2	1	2	90	60-100	4	1	0	0	0	0	0	0	0	0	n/a	1	n/a	n/a	n/a	n/a	n/a	n/a	n/a	1	0	0	1	0	0	0	0	n/a	1	0	0	1	0	0	0	0	n/a	2	n/a	0	1
67	4	40	31-40	2	1	2	90	60-100	3	1	0	0	0	0	0	0	0	0	n/a	0	0	0	0	1	1	0	n/a	1	0	0	1	0	0	0	0	n/a	1	0	0	1	0	0	0	0	n/a	2	n/a	0	1
68	5	18	<25	1	2	1	90	60-100	3	1	0	0	0	0	0	0	0	0	n/a	1	n/a	n/a	n/a	n/a	n/a	n/a	n/a	0	1	0	0	0	0	0	0	n/a	1	0	0	1	0	0	0	0	n/a	2	n/a	0	1
69	6	50	41+	1	1	2	200	150+	3	1	0	0	0	0	0	0	0	1	Dhilqaha qanin yadisa waa keenaa ayow leyahay qofkan	1	n/a	n/a	n/a	n/a	n/a	n/a	n/a	1	0	0	1	0	0	0	0	n/a	1	0	0	1	0	0	0	0	n/a	2	n/a	0	1
70	7	20	<25	2	1	2	40	<60	3	1	1	0	0	0	0	0	0	0	n/a	1	n/a	n/a	n/a	n/a	n/a	n/a	n/a	0	1	0	1	0	0	0	0	n/a	1	0	0	1	0	0	0	0	n/a	2	n/a	0	1
71	1	52	41+	2	1	2	150	101-150	1	1	0	0	0	0	0	0	0	0	n/a	0	1	1	1	1	1	0	n/a	1	1	0	0	0	0	0	0	n/a	0	0	0	1	0	1	0	0	n/a	1	n/a	1	0
72	2	25	25-30	2	2	2	200	150+	1	1	0	0	0	0	0	0	0	0	n/a	0	1	0	1	0	0	0	n/a	0	0	0	0	0	0	1	0	n/a	0	0	0	0	0	0	1	0	n/a	2	n/a	0	1
73	3	21	<25	2	1	2	50	<60	1	1	0	1	0	0	0	0	0	0	n/a	1	n/a	n/a	n/a	n/a	n/a	n/a	n/a	0	0	1	0	0	0	0	0	n/a	0	0	0	0	0	1	0	0	n/a	1	n/a	1	0
74	4	51	41+	2	1	3	75	60-100	1	1	0	0	0	0	0	0	0	0	n/a	1	n/a	n/a	n/a	n/a	n/a	n/a	n/a	0	0	1	1	0	0	0	0	n/a	0	0	0	0	0	0	1	0	n/a	2	n/a	1	0
75	5	19	<25	2	2	2	90	60-100	1	0	0	0	1	0	0	0	0	0	n/a	1	n/a	n/a	n/a	n/a	n/a	n/a	n/a	0	0	0	0	0	0	1	0	n/a	1	0	1	0	0	0	0	0	n/a	3	n/a	0	1
76	7	20	<25	2	3	1	100	60-100	1	0	0	1	1	1	0	0	0	0	n/a	0	0	0	1	0	0	0	n/a	1	0	0	0	0	0	0	0	n/a	1	0	1	0	0	0	0	0	n/a	3	n/a	0	1
77	8	45	41+	2	2	2	300	150+	1	1	0	1	0	0	0	0	0	0	n/a	1	n/a	n/a	n/a	n/a	n/a	n/a	n/a	1	1	1	0	0	0	0	0	n/a	0	0	0	1	0	0	0	0	n/a	3	n/a	0	1
78	9	18	<25	2	4	1	250	150+	1	1	0	0	1	0	1	0	0	0	n/a	0	0	0	0	1	0	0	n/a	0	1	1	1	1	1	0	0	n/a	0	0	0	1	0	0	0	0	n/a	3	n/a	0	1
79	11	27	25-30	2	3	4	190	150+	1	1	0	0	0	1	0	0	0	0	n/a	0	1	0	0	0	0	0	n/a	0	0	1	0	0	0	0	0	n/a	0	0	0	1	1	0	0	0	n/a	3	n/a	0	1
80	12	25	25-30	2	3	2	150	101-150	1	0	1	1	1	0	0	0	0	0	n/a	0	0	0	1	0	0	0	n/a	0	0	1	1	0	0	0	0	n/a	0	0	0	0	1	0	0	0	n/a	3	n/a	0	1
81	13	33	31-40	2	2	4	170	150+	1	1	1	1	0	0	0	0	0	0	n/a	0	0	1	1	0	0	0	n/a	1	0	0	1	1	0	0	0	n/a	0	0	1	0	0	0	0	0	n/a	3	n/a	0	1
82	14	29	25-30	2	4	4	100	60-100	2	1	0	0	0	1	1	0	0	0	n/a	0	1	0	0	1	1	0	n/a	0	0	0	0	1	1	0	0	n/a	0	1	0	0	0	0	0	0	n/a	3	n/a	0	1
83	15	35	31-40	2	3	2	200	150+	1	1	0	0	0	0	1	0	0	0	n/a	1	n/a	n/a	n/a	n/a	n/a	n/a	n/a	0	0	0	0	1	1	0	0	n/a	0	1	1	0	0	0	0	0	n/a	3	n/a	0	1
84	1	32	31-40	2	1	2	90	60-100	1	1	0	0	1	1	0	0	0	0	n/a	0	1	0	0	1	0	0	n/a	0	0	0	0	1	1	0	0	n/a	1	1	0	0	0	0	0	0	n/a	1	n/a	0	1
85	2	48	41+	2	1	2	75	60-100	1	1	0	1	1	0	0	0	0	0	n/a	0	0	1	0	0	0	0	n/a	0	0	1	0	0	0	0	0	n/a	0	1	1	0	0	0	0	0	n/a	1	n/a	1	0
86	3	20	<25	2	1	2	60	60-100	1	1	0	1	1	0	0	0	0	0	n/a	0	1	0	0	0	0	0	n/a	0	0	0	0	0	1	0	0	n/a	1	1	0	0	0	0	0	0	n/a	3	n/a	1	0
87	4	20	<25	2	1	4	150	101-150	1	1	0	1	1	0	0	0	0	0	n/a	0	0	0	0	1	0	0	n/a	0	0	0	0	1	0	0	0	n/a	1	1	1	0	0	0	0	0	n/a	3	n/a	0	1
88	5	37	31-40	2	1	2	60	60-100	1	1	0	0	1	0	1	0	0	0	n/a	1	n/a	n/a	n/a	n/a	n/a	n/a	n/a	0	0	0	0	0	1	0	0	n/a	1	1	0	0	0	0	0	0	n/a	2	n/a	1	1
89	6	27	25-30	2	1	4	60	60-100	1	0	0	0	1	0	1	0	0	0	n/a	0	1	0	0	1	0	0	n/a	1	0	1	0	0	1	0	0	n/a	1	1	0	0	0	0	0	0	n/a	2	n/a	0	1
90	7	32	31-40	2	1	2	60	60-100	1	1	0	0	1	0	1	0	0	0	n/a	0	1	0	0	0	0	0	n/a	0	1	0	0	1	0	0	0	n/a	1	1	0	0	0	0	0	0	n/a	1	n/a	1	1
91	8	24	<25	2	1	2	60	60-100	1	0	0	0	1	0	1	0	0	0	n/a	0	0	0	0	1	0	0	n/a	0	0	0	0	0	0	0	1	Qaacis	1	1	1	0	0	0	0	0	n/a	2	n/a	0	1
92	9	30	25-30	2	1	2	60	60-100	1	1	0	0	1	0	1	0	0	0	n/a	1	n/a	n/a	n/a	n/a	n/a	n/a	n/a	1	0	0	0	0	1	0	0	n/a	1	1	0	0	0	0	0	0	n/a	2	n/a	1	1
93	10	55	41+	1	2	2	120	101-150	1	1	0	0	1	0	1	0	0	0	n/a	0	0	1	0	0	0	0	n/a	0	0	0	0	0	1	0	0	n/a	1	1	1	0	0	0	0	0	n/a	2	n/a	0	1
94	11	28	25-30	2	3	2	150	101-150	1	0	0	1	1	1	1	0	0	0	n/a	1	n/a	n/a	n/a	n/a	n/a	n/a	n/a	0	0	1	0	1	1	0	0	n/a	0	1	1	0	0	0	0	0	n/a	3	n/a	0	1
95	12	48	41+	2	1	3	60	60-100	1	0	0	0	1	0	1	0	0	0	n/a	0	0	0	0	1	0	0	n/a	0	0	0	0	1	0	0	0	n/a	0	1	1	0	0	0	0	0	n/a	3	n/a	0	1
96	13	50	41+	2	2	2	150	101-150	1	1	0	0	1	0	1	0	0	0	n/a	0	0	1	0	0	0	0	n/a	1	0	0	0	0	0	0	0	n/a	1	0	0	0	0	0	1	0	n/a	2	n/a	0	1
97	14	50	41+	2	1	3	60	60-100	1	0	0	0	1	0	1	0	0	0	n/a	0	0	1	0	0	0	0	n/a	1	0	0	0	0	0	0	1	Qaac	1	1	1	0	0	0	0	0	n/a	2	n/a	1	0
98	15	40	31-40	2	2	2	150	101-150	1	0	0	0	1	0	1	0	0	0	n/a	0	0	0	0	1	0	0	n/a	0	0	0	0	1	0	0	0	n/a	1	1	1	0	0	0	0	0	n/a	3	n/a	1	1
99	1	45	41+	2	1	2	150	101-150	1	0	0	0	1	0	1	0	0	0	n/a	0	0	0	0	1	0	0	n/a	0	0	0	0	0	0	0	1	Qaacis	1	1	1	0	0	0	0	0	n/a	2	n/a	1	1
100	2	23	<25	2	1	2	90	60-100	1	0	0	0	1	0	1	0	0	0	n/a	0	0	1	0	0	0	0	n/a	0	1	0	0	0	1	0	1	Qaacis	1	1	1	0	0	0	0	0	n/a	2	n/a	0	1
101	3	30	25-30	2	1	2	120	101-150	1	0	0	0	1	0	1	0	0	0	n/a	0	0	1	0	0	0	0	n/a	0	0	0	0	0	0	0	1	Cuud la shitaaa	1	0	1	1	0	0	0	0	n/a	3	n/a	1	1
102	4	20	<25	2	1	2	60	60-100	1	0	0	0	1	0	1	0	0	1	Geedaha	0	0	0	0	1	0	0	n/a	1	0	0	0	0	0	0	1	Cuud shidanaa	1	0	0	1	0	0	0	0	n/a	1	n/a	1	1
103	5	26	25-30	2	1	2	150	101-150	1	0	0	0	0	0	1	0	0	0	n/a	1	n/a	n/a	n/a	n/a	n/a	n/a	n/a	0	0	0	0	0	0	0	1	Cuud shidanaa	1	1	0	0	0	0	0	0	n/a	3	n/a	0	1
104	7	19	<25	2	1	2	120	101-150	1	1	0	1	0	0	0	0	0	0	n/a	0	0	0	0	1	0	0	n/a	0	0	1	0	0	1	0	0	n/a	1	0	1	0	0	0	0	0	n/a	2	n/a	0	1
105	7	26	25-30	2	1	2	60	60-100	1	1	1	1	0	0	0	0	0	0	n/a	0	0	0	0	1	0	0	n/a	1	0	0	0	1	1	0	0	n/a	1	0	1	0	0	0	0	0	n/a	1	n/a	0	1
106	8	18	<25	1	2	1	90	60-100	1	1	0	1	0	0	0	0	0	0	n/a	0	1	0	0	1	0	0	n/a	0	0	0	0	0	0	1	0	n/a	1	0	1	0	0	0	0	0	n/a	2	n/a	0	1
107	9	27	25-30	2	1	2	30	<60	1	1	0	1	0	0	0	0	0	0	n/a	0	1	0	1	0	0	0	n/a	1	0	0	0	0	0	0	0	n/a	1	0	1	1	1	0	0	0	n/a	3	n/a	0	1
108	10	35	31-40	2	1	2	90	60-100	1	1	0	1	0	1	0	0	0	0	n/a	0	0	1	0	1	0	0	n/a	0	1	0	0	0	0	0	0	n/a	1	0	1	1	1	0	0	0	n/a	3	n/a	1	1
109	11	28	25-30	1	2	2	60	60-100	1	1	0	1	0	0	0	0	0	0	n/a	0	0	1	0	1	0	0	n/a	0	0	0	0	1	0	0	0	n/a	1	0	1	0	0	0	0	0	n/a	3	n/a	0	1
110	12	42	41+	1	1	3	120	101-150	1	1	1	1	0	1	0	0	0	0	n/a	0	0	0	0	1	1	0	n/a	0	0	0	0	1	0	0	0	n/a	0	1	1	0	1	0	0	0	n/a	3	n/a	0	1
111	13	50	41+	2	1	3	60	60-100	1	1	0	1	0	0	0	0	0	0	n/a	0	0	1	0	0	0	0	n/a	0	1	0	0	0	0	0	0	n/a	0	1	1	0	0	0	0	0	n/a	3	n/a	0	1
112	14	39	31-40	2	3	2	150	101-150	1	1	0	0	0	0	0	0	0	0	n/a	1	n/a	n/a	n/a	n/a	n/a	n/a	n/a	0	1	0	0	0	0	0	0	n/a	0	1	1	0	1	0	0	0	n/a	3	n/a	0	1
113	15	30	25-30	2	1	4	45	<60	1	1	0	1	0	0	0	0	0	0	n/a	0	0	0	0	1	0	0	n/a	0	0	0	0	1	0	0	0	n/a	1	0	1	0	0	0	0	0	n/a	3	n/a	0	1
114	16	35	31-40	2	1	2	60	60-100	1	1	0	1	1	0	0	0	0	0	n/a	0	0	0	0	1	0	0	n/a	0	0	0	0	1	0	0	0	n/a	1	1	1	0	0	0	0	0	n/a	3	n/a	0	1
115	17	25	25-30	1	1	1	90	60-100	1	1	0	1	0	0	0	0	0	0	n/a	0	0	1	1	0	0	0	n/a	1	0	0	0	0	0	0	0	n/a	0	1	1	1	0	0	0	0	n/a	1	n/a	1	0
116	18	18	<25	2	3	1	120	101-150	1	1	1	1	1	0	0	0	0	0	n/a	1	n/a	n/a	n/a	n/a	n/a	n/a	n/a	0	1	0	0	0	0	0	0	n/a	0	1	1	1	0	1	0	0	n/a	3	n/a	0	1
117	1	27	25-30	2	1	2	2	<60	1	1	0	0	0	0	0	0	0	0	n/a	0	1	1	1	1	1	0	n/a	0	1	0	0	0	0	0	0	n/a	1	0	1	0	0	0	0	0	n/a	2	n/a	1	0
118	2	21	<25	2	1	2	1	<60	1	1	0	0	0	0	0	0	0	0	n/a	0	1	1	0	1	0	0	n/a	0	0	0	0	0	0	1	0	n/a	1	0	0	0	0	0	1	0	n/a	2	n/a	1	0
119	3	45	41+	2	1	1	1	<60	1	1	0	0	0	0	0	0	0	0	n/a	0	0	1	0	1	1	0	n/a	0	0	0	0	1	0	0	0	n/a	1	0	0	0	0	0	1	0	n/a	1	n/a	1	0
120	4	31	31-40	2	1	3	1	<60	1	1	0	0	0	0	0	0	0	0	n/a	0	0	1	0	1	1	0	n/a	0	0	0	0	0	0	1	0	n/a	1	0	0	0	0	1	0	0	n/a	1	n/a	1	0
121	5	40	31-40	2	1	3	2	<60	1	1	0	0	0	0	0	0	0	0	n/a	0	0	1	0	0	1	0	n/a	0	0	0	0	0	0	1	0	n/a	98	0	0	0	1	0	0	0	n/a	1	n/a	1	0
122	6	18	<25	2	1	2	1	<60	1	1	0	0	0	0	0	0	0	0	n/a	0	0	0	1	1	0	0	n/a	1	0	0	0	0	0	0	0	n/a	0	0	0	0	0	0	1	0	n/a	1	n/a	1	0
123	7	38	31-40	2	1	2	0	<60	1	1	0	0	0	0	0	0	0	0	n/a	1	n/a	n/a	n/a	n/a	n/a	n/a	n/a	0	1	0	0	0	0	0	0	n/a	1	0	1	0	0	0	0	0	n/a	1	n/a	1	0
124	1	40	31-40	2	1	2	300	150+	98	0	0	0	0	0	1	0	0	1	Cagaarka bdn	0	0	1	0	0	0	0	n/a	0	1	0	0	0	1	0	0	n/a	1	1	0	0	1	0	0	0	n/a	1	n/a	1	1
125	2	21	<25	2	1	4	60	60-100	98	0	0	0	0	1	1	0	0	0	n/a	0	0	0	0	1	0	0	n/a	0	0	0	0	0	0	0	1	Cuuda shidanaa	1	0	1	1	0	0	0	0	n/a	2	n/a	0	1
126	3	26	25-30	2	1	2	90	60-100	98	0	0	0	0	0	0	0	1	0	n/a	1	n/a	n/a	n/a	n/a	n/a	n/a	n/a	0	1	0	0	0	0	0	0	n/a	1	0	0	0	0	0	1	0	n/a	2	n/a	0	1
127	4	30	25-30	2	1	2	45	<60	98	1	0	1	0	0	0	0	0	0	n/a	1	n/a	n/a	n/a	n/a	n/a	n/a	n/a	0	1	0	0	0	0	0	0	n/a	0	1	1	1	0	0	0	0	n/a	2	n/a	0	1
128	5	25	25-30	2	1	2	120	101-150	98	1	0	1	0	0	0	0	0	0	n/a	0	1	0	1	0	0	0	n/a	0	1	0	0	0	0	0	0	n/a	98	0	1	0	0	0	0	0	n/a	2	n/a	0	1
129	6	49	41+	1	3	3	150	101-150	98	1	1	1	0	0	0	0	0	0	n/a	1	n/a	n/a	n/a	n/a	n/a	n/a	n/a	0	1	0	0	0	0	0	0	n/a	0	1	1	1	0	0	0	0	n/a	2	n/a	0	1
130	7	30	25-30	2	1	2	60	60-100	98	1	0	1	1	0	0	0	0	0	n/a	0	0	0	0	1	0	0	n/a	0	1	0	0	0	0	0	0	n/a	1	0	1	0	0	0	0	0	n/a	1	n/a	0	1
131	8	51	41+	2	1	2	90	60-100	98	1	0	1	0	0	0	0	0	0	n/a	1	n/a	n/a	n/a	n/a	n/a	n/a	n/a	0	1	0	0	0	0	0	0	n/a	0	1	1	1	0	0	0	0	n/a	2	n/a	0	1
132	9	27	25-30	1	1	3	50	<60	98	1	0	0	0	0	0	0	0	0	n/a	1	n/a	n/a	n/a	n/a	n/a	n/a	n/a	0	1	0	0	0	0	0	0	n/a	1	0	1	0	0	0	0	0	n/a	1	n/a	0	1
133	10	28	25-30	2	1	2	90	60-100	98	1	0	0	0	0	0	0	0	0	n/a	0	0	1	0	0	0	0	n/a	0	1	0	0	0	0	0	0	n/a	1	0	1	0	0	0	0	0	n/a	2	n/a	0	1
134	11	45	41+	2	1	2	120	101-150	98	1	0	0	0	0	0	0	0	0	n/a	1	n/a	n/a	n/a	n/a	n/a	n/a	n/a	0	1	0	0	0	0	0	0	n/a	0	1	1	0	0	0	0	0	n/a	2	n/a	0	1
135	12	24	<25	2	1	2	60	60-100	98	1	0	0	0	0	0	0	0	0	n/a	1	n/a	n/a	n/a	n/a	n/a	n/a	n/a	0	1	0	0	0	0	0	0	n/a	1	0	1	0	0	0	0	0	n/a	2	n/a	0	1
136	13	57	41+	1	1	3	120	101-150	98	1	0	1	0	0	0	0	0	0	n/a	0	0	0	1	0	0	0	n/a	0	1	0	0	0	0	0	0	n/a	1	1	1	0	0	0	0	0	n/a	1	n/a	0	1
137	14	26	25-30	2	1	2	90	60-100	98	1	0	1	0	0	0	0	0	0	n/a	0	0	1	0	0	0	0	n/a	0	1	0	0	0	0	0	0	n/a	1	0	1	0	0	0	0	0	n/a	2	n/a	0	1
138	15	36	31-40	2	1	2	90	60-100	98	1	0	1	0	0	0	0	0	0	n/a	0	1	0	0	0	0	0	n/a	0	1	0	0	0	0	0	0	n/a	0	1	1	1	0	0	0	0	n/a	2	n/a	0	1
139	16	18	<25	1	2	1	50	<60	98	1	0	1	0	0	0	0	0	0	n/a	1	n/a	n/a	n/a	n/a	n/a	n/a	n/a	0	1	0	0	0	0	0	0	n/a	1	0	1	0	0	0	0	0	n/a	2	n/a	0	1
140	17	35	31-40	2	1	2	90	60-100	98	1	0	1	0	0	0	0	0	0	n/a	0	0	1	0	0	0	0	n/a	0	1	0	0	0	0	0	0	n/a	1	1	1	0	0	0	0	0	n/a	2	n/a	0	1
141	18	18	<25	2	1	2	60	60-100	98	1	0	0	0	0	0	0	0	0	n/a	0	1	0	0	0	0	0	n/a	0	1	0	0	0	0	0	0	n/a	0	1	1	0	0	0	0	0	n/a	2	n/a	0	1
142	19	34	31-40	2	1	2	90	60-100	3	0	0	0	1	1	0	0	0	0	n/a	0	0	0	0	1	0	0	n/a	0	0	0	0	1	0	0	0	n/a	0	1	0	0	0	0	0	0	n/a	1	n/a	0	1
143	20	27	25-30	2	1	2	60	60-100	98	1	0	1	0	0	0	0	0	0	n/a	1	n/a	n/a	n/a	n/a	n/a	n/a	n/a	0	0	0	0	1	0	0	0	n/a	1	1	1	0	0	0	0	0	n/a	2	n/a	0	1
144	21	18	<25	2	1	2	60	60-100	98	1	0	1	0	0	0	0	0	0	n/a	1	n/a	n/a	n/a	n/a	n/a	n/a	n/a	0	0	0	0	0	1	0	0	n/a	1	0	1	1	0	0	0	0	n/a	2	n/a	0	1
145	22	30	25-30	2	1	2	30	<60	98	1	0	1	0	0	0	0	0	0	n/a	0	0	0	0	1	0	0	n/a	0	1	0	0	0	0	0	0	n/a	1	1	1	0	0	0	0	0	n/a	2	n/a	0	1
146	23	40	31-40	2	1	4	150	101-150	98	1	0	1	0	0	0	0	0	0	n/a	0	0	0	0	1	0	0	n/a	0	1	0	0	0	0	0	0	n/a	0	0	1	1	0	0	0	0	n/a	1	n/a	0	1
147	24	23	<25	2	1	2	90	60-100	98	1	0	1	0	0	0	0	0	0	n/a	0	0	0	1	0	0	0	n/a	0	1	0	0	0	0	0	0	n/a	0	0	1	1	0	0	0	0	n/a	3	n/a	0	1
148	25	18	<25	2	3	1	90	60-100	98	1	0	1	0	0	0	0	0	0	n/a	1	n/a	n/a	n/a	n/a	n/a	n/a	n/a	0	0	0	0	0	0	1	0	n/a	1	1	1	0	1	0	0	0	n/a	3	n/a	0	1
149	26	20	<25	2	1	2	60	60-100	98	1	0	1	0	0	0	0	0	0	n/a	0	1	1	0	0	0	0	n/a	0	1	0	0	0	0	0	0	n/a	1	0	1	0	0	0	0	0	n/a	1	n/a	0	1
150	27	23	<25	2	1	2	60	60-100	98	1	0	0	1	0	0	0	0	0	n/a	0	0	0	0	0	0	1	Mya	0	0	0	0	1	1	0	0	n/a	1	0	1	1	0	0	0	0	n/a	2	n/a	0	1
151	1	22	<25	2	2	2	50	<60	2	0	0	0	1	0	1	0	0	0	n/a	0	0	1	0	0	0	0	n/a	0	0	0	1	0	0	0	0	n/a	0	0	0	0	1	0	0	0	n/a	3	n/a	0	1
152	2	51	41+	2	3	2	500	150+	2	0	0	1	0	0	0	0	0	0	n/a	0	1	0	0	0	1	0	n/a	1	0	0	0	0	0	0	0	n/a	0	0	0	1	0	0	0	0	n/a	1	n/a	0	1
153	3	21	<25	2	2	2	150	101-150	2	0	1	0	0	0	0	0	0	0	n/a	0	1	0	0	0	0	0	n/a	1	0	0	0	0	0	0	0	n/a	0	0	0	0	1	0	0	0	n/a	1	n/a	0	1
154	4	35	31-40	2	3	2	200	150+	2	0	0	1	0	0	0	0	0	0	n/a	0	0	1	0	1	0	0	n/a	0	0	0	0	1	0	0	0	n/a	0	0	1	0	0	0	0	0	n/a	1	n/a	0	1
155	5	27	25-30	2	4	4	250	150+	2	1	0	0	0	0	0	0	0	0	n/a	0	0	1	0	1	0	0	n/a	0	0	0	0	1	0	0	0	n/a	0	0	1	0	0	0	0	0	n/a	3	n/a	0	1
156	7	45	41+	2	2	2	180	150+	2	1	0	0	0	1	0	0	0	0	n/a	0	0	1	1	0	0	0	n/a	0	0	0	0	1	0	0	0	n/a	0	0	0	1	0	0	0	0	n/a	3	n/a	0	1
157	7	32	31-40	2	3	2	210	150+	2	1	0	0	0	0	1	0	0	0	n/a	0	0	0	1	0	0	0	n/a	0	0	0	0	1	0	0	0	n/a	0	0	0	0	1	0	0	0	n/a	3	n/a	0	1
158	9	41	41+	2	1	2	170	150+	2	1	0	0	1	1	0	0	0	0	n/a	0	1	0	1	0	0	0	n/a	0	0	0	0	1	0	0	0	n/a	0	0	0	0	1	0	0	0	n/a	3	n/a	0	1
159	9	25	25-30	2	1	2	50	<60	2	1	0	0	1	1	0	0	0	0	n/a	0	1	0	1	0	0	0	n/a	0	0	0	0	1	0	0	0	n/a	0	0	1	0	0	0	0	0	n/a	3	n/a	0	1
160	11	34	31-40	2	1	2	180	150+	2	1	0	0	1	0	1	0	0	0	n/a	0	0	1	0	1	0	0	n/a	0	0	0	0	1	0	0	0	n/a	0	0	0	1	0	0	0	0	n/a	3	n/a	0	1
161	11	47	41+	2	2	2	270	150+	2	1	0	0	1	0	1	0	0	0	n/a	0	0	1	0	1	0	0	n/a	0	0	0	0	1	1	0	0	n/a	0	0	0	0	0	0	1	0	n/a	3	n/a	0	1
162	12	28	25-30	2	2	4	60	60-100	2	1	0	0	1	0	1	0	0	0	n/a	0	0	1	0	0	0	0	n/a	1	0	0	0	1	0	0	0	n/a	0	0	0	0	0	0	1	0	n/a	3	n/a	0	1
163	13	41	41+	2	2	4	90	60-100	2	1	0	0	0	0	0	0	0	0	n/a	0	1	0	1	1	0	0	n/a	1	0	0	0	0	0	0	0	n/a	1	0	0	0	0	0	1	0	n/a	3	n/a	0	1
164	14	23	<25	2	2	4	60	60-100	2	1	0	0	0	0	0	0	0	0	n/a	0	0	0	1	0	0	0	n/a	1	0	0	0	0	0	0	0	n/a	1	0	1	0	0	0	0	0	n/a	3	n/a	0	1
165	15	38	31-40	2	3	2	120	101-150	2	1	0	0	0	1	0	0	0	0	n/a	0	0	0	1	0	0	0	n/a	0	0	0	0	1	0	0	0	n/a	0	0	0	0	1	0	0	0	n/a	3	n/a	0	1
166	1	45	41+	2	2	2	20	<60	2	0	0	0	0	0	1	0	0	0	n/a	0	0	0	0	1	0	0	n/a	0	0	1	0	0	0	0	0	n/a	0	0	0	1	0	0	0	0	n/a	3	n/a	0	1
167	2	24	<25	2	2	2	300	150+	2	0	0	0	0	1	0	0	0	0	n/a	0	0	1	0	0	0	0	n/a	0	0	1	0	0	0	0	0	n/a	1	0	0	0	1	0	0	0	n/a	2	n/a	0	1
168	3	36	31-40	2	4	2	75	60-100	2	0	0	0	0	0	1	0	0	0	n/a	0	0	0	0	1	0	0	n/a	0	0	0	1	0	0	0	0	n/a	0	0	0	0	1	0	0	0	n/a	2	n/a	0	1
169	4	50	41+	2	1	3	150	101-150	2	0	0	0	0	1	0	0	0	0	n/a	0	0	0	0	1	0	0	n/a	0	0	0	0	1	0	0	0	n/a	1	0	1	0	0	0	0	0	n/a	2	n/a	0	1
170	5	30	25-30	2	2	2	350	150+	2	0	0	0	0	0	1	0	0	0	n/a	0	1	0	0	0	0	0	n/a	0	0	0	0	0	1	0	0	n/a	0	0	1	0	0	0	0	0	n/a	3	n/a	0	1
171	6	30	25-30	2	3	4	150	101-150	2	1	0	0	0	0	0	0	0	0	n/a	0	0	0	1	0	0	0	n/a	0	0	0	0	1	0	0	0	n/a	0	0	1	0	0	0	0	0	n/a	3	n/a	0	1
172	7	25	25-30	2	1	2	170	150+	2	1	0	0	1	0	0	0	0	0	n/a	0	1	0	1	0	0	0	n/a	0	0	0	0	1	0	0	0	n/a	1	0	0	0	0	0	1	0	n/a	3	n/a	0	1
173	9	73	41+	2	2	2	250	150+	2	0	0	0	0	0	1	0	0	0	n/a	0	0	0	1	0	0	0	n/a	0	0	1	0	0	0	0	0	n/a	1	0	1	0	0	0	0	0	n/a	3	n/a	0	1
174	9	38	31-40	2	2	2	370	150+	2	0	0	0	0	0	0	0	1	0	n/a	0	1	0	0	0	0	0	n/a	0	0	0	0	1	0	0	0	n/a	0	1	0	0	0	0	0	0	n/a	3	n/a	0	1
175	10	48	41+	2	1	3	180	150+	2	0	0	0	0	1	0	0	0	0	n/a	0	0	0	0	0	1	0	n/a	0	0	0	1	0	0	0	0	n/a	1	0	0	1	0	0	0	0	n/a	3	n/a	0	1
176	11	20	<25	2	3	2	450	150+	2	0	0	0	0	0	1	0	0	0	n/a	0	1	0	0	0	0	0	n/a	0	0	0	0	1	0	0	0	n/a	0	0	1	0	0	0	0	0	n/a	3	n/a	0	1
177	12	43	41+	2	2	4	150	101-150	2	0	0	0	0	0	1	0	0	0	n/a	0	0	1	0	0	0	0	n/a	0	0	1	0	0	0	0	0	n/a	1	0	0	0	1	0	0	0	n/a	2	n/a	0	1
178	13	27	25-30	2	2	2	400	150+	2	0	0	0	0	0	1	0	0	0	n/a	0	0	0	0	0	1	0	n/a	0	0	0	0	0	1	0	0	n/a	1	1	0	0	0	0	0	0	n/a	2	n/a	0	1
179	14	21	<25	2	3	2	500	150+	2	0	0	0	0	1	0	0	0	0	n/a	0	0	1	0	0	0	0	n/a	0	0	1	0	0	0	0	0	n/a	1	0	0	1	0	0	0	0	n/a	3	n/a	0	1
180	15	46	41+	2	2	2	380	150+	2	0	0	0	0	1	0	0	0	0	n/a	0	1	0	0	0	0	0	n/a	0	0	1	0	0	0	0	0	n/a	1	0	1	0	0	0	0	0	n/a	3	n/a	0	1
181	1	34	31-40	2	2	2	200	150+	1	1	0	0	1	0	0	0	0	0	n/a	0	1	1	0	0	0	0	n/a	0	0	1	0	1	0	0	0	n/a	1	0	0	0	0	0	1	0	n/a	2	n/a	0	1
182	2	25	25-30	2	1	4	100	60-100	1	1	0	1	0	0	0	0	0	0	n/a	0	0	0	0	1	0	0	n/a	1	1	1	0	1	0	0	0	n/a	1	1	1	0	0	0	0	0	n/a	2	n/a	0	1
183	3	32	31-40	1	2	1	300	150+	1	1	1	0	1	0	1	0	0	0	n/a	0	0	0	0	1	0	0	n/a	1	1	1	0	1	1	0	0	n/a	1	0	1	0	0	0	0	0	n/a	2	n/a	0	1
184	4	22	<25	2	2	4	50	<60	1	1	0	1	1	0	1	0	0	0	n/a	0	0	1	0	1	1	0	n/a	0	1	0	0	0	0	0	1	Cultural tree	1	1	1	0	0	0	0	0	n/a	2	n/a	0	1
185	5	19	<25	2	2	2	100	60-100	1	1	0	1	0	1	1	0	0	1	Green area	1	n/a	n/a	n/a	n/a	n/a	n/a	n/a	0	1	0	0	0	0	0	0	n/a	1	1	1	0	0	0	0	0	n/a	2	n/a	0	1
186	6	49	41+	2	1	3	170	150+	1	1	1	1	0	1	1	0	0	0	n/a	1	n/a	n/a	n/a	n/a	n/a	n/a	n/a	1	0	0	0	1	0	0	1	Cultural tree burning	1	1	1	0	0	0	0	0	n/a	2	n/a	0	1
187	7	24	<25	2	1	2	200	150+	1	1	0	1	1	0	1	0	0	0	n/a	1	n/a	n/a	n/a	n/a	n/a	n/a	n/a	0	0	0	0	1	0	0	1	Cultural tree burn	1	0	1	0	1	0	0	0	n/a	2	n/a	0	1
188	8	20	<25	2	1	2	90	60-100	1	1	0	1	0	1	1	0	0	0	n/a	0	1	0	0	0	0	0	n/a	1	0	1	0	0	0	0	0	n/a	1	0	1	0	1	0	0	0	n/a	2	n/a	0	1
189	9	19	<25	2	3	1	100	60-100	1	1	0	1	1	1	1	1	0	0	n/a	1	n/a	n/a	n/a	n/a	n/a	n/a	n/a	1	0	0	0	1	0	0	0	n/a	0	0	1	1	1	0	0	0	n/a	2	n/a	0	1
190	10	28	25-30	2	2	4	100	60-100	1	1	0	1	0	1	0	0	0	0	n/a	1	n/a	n/a	n/a	n/a	n/a	n/a	n/a	1	0	0	0	1	1	0	0	n/a	1	1	1	1	1	0	0	0	n/a	2	n/a	0	1
191	21	20	<25	2	3	2	150	101-150	1	1	0	0	0	1	1	0	0	0	n/a	0	1	0	0	1	0	0	n/a	0	0	0	1	1	0	0	1	Electrical killer	1	0	1	0	1	0	0	0	n/a	2	n/a	0	1
192	22	47	41+	2	3	2	120	101-150	1	1	0	1	1	1	1	1	0	0	n/a	0	1	0	0	0	0	0	n/a	0	0	0	0	1	0	1	1	Electric killer	1	1	1	0	1	0	0	0	n/a	2	n/a	0	1
193	23	31	31-40	1	4	2	200	150+	1	1	0	1	0	1	1	0	0	0	n/a	0	0	0	0	1	0	0	n/a	0	0	0	0	1	0	0	0	n/a	1	0	1	0	0	0	0	0	n/a	2	n/a	0	1
194	14	46	41+	2	3	1	256	150+	1	1	0	0	0	0	0	0	0	0	n/a	1	n/a	n/a	n/a	n/a	n/a	n/a	n/a	0	0	0	0	1	0	0	0	n/a	1	1	1	0	0	0	0	0	n/a	2	n/a	0	1
195	16	20	<25	2	2	1	100	60-100	1	1	0	0	0	0	1	0	0	0	n/a	0	1	0	0	1	0	0	n/a	0	0	0	0	1	0	0	0	n/a	1	0	0	1	0	0	0	0	n/a	2	n/a	1	0
196	17	29	25-30	1	2	2	130	101-150	1	1	0	1	0	0	1	0	0	0	n/a	0	0	0	0	0	1	0	n/a	1	0	0	0	1	0	0	0	n/a	1	0	0	1	0	0	0	0	n/a	2	n/a	0	1
197	18	26	25-30	2	2	2	80	60-100	1	1	0	0	0	0	1	0	0	0	n/a	0	1	0	0	0	0	0	n/a	0	0	0	0	1	0	0	0	n/a	1	0	0	1	0	0	0	0	n/a	2	n/a	0	1
198	19	35	31-40	2	1	2	50	<60	1	1	0	1	0	0	1	0	0	0	n/a	0	1	0	0	1	0	0	n/a	0	0	0	0	1	0	0	0	n/a	1	0	0	1	0	0	0	0	n/a	2	n/a	0	1
199	20	34	31-40	2	1	2	70	60-100	1	1	0	1	0	0	1	0	0	0	n/a	1	n/a	n/a	n/a	n/a	n/a	n/a	n/a	0	0	0	0	1	0	0	0	n/a	1	0	0	1	0	0	0	0	n/a	2	n/a	0	1
200	21	32	31-40	1	2	2	70	60-100	1	1	0	0	0	0	1	0	0	0	n/a	0	0	0	0	0	1	0	n/a	1	0	0	0	1	0	0	0	n/a	1	0	0	1	0	0	0	0	n/a	2	n/a	0	1
201	22	18	<25	2	2	1	50	<60	1	1	0	0	0	0	1	0	0	0	n/a	0	0	1	0	0	0	0	n/a	0	0	0	0	1	0	0	0	n/a	1	0	0	1	0	0	0	0	n/a	2	n/a	0	1
202	23	40	31-40	2	2	2	150	101-150	1	1	0	0	0	0	1	0	0	0	n/a	1	n/a	n/a	n/a	n/a	n/a	n/a	n/a	0	0	0	0	1	0	0	0	n/a	1	0	0	1	0	0	0	0	n/a	2	n/a	0	1
203	24	35	31-40	2	1	2	50	<60	1	1	0	0	0	0	1	0	0	0	n/a	0	0	0	0	0	1	0	n/a	0	0	0	0	1	0	0	0	n/a	1	0	0	1	0	0	0	0	n/a	3	n/a	0	1
204	25	30	25-30	2	1	2	100	60-100	1	1	0	0	0	0	1	0	0	0	n/a	0	0	0	0	1	0	0	n/a	0	0	0	0	1	0	0	0	n/a	1	0	1	0	0	0	0	0	n/a	2	n/a	0	1
205	26	26	25-30	2	1	2	160	150+	1	1	0	0	0	0	1	0	0	0	n/a	1	n/a	n/a	n/a	n/a	n/a	n/a	n/a	0	0	0	0	1	0	0	0	n/a	1	0	0	1	0	0	0	0	n/a	2	n/a	0	1
206	27	30	25-30	2	1	2	100	60-100	1	1	0	0	0	0	0	0	0	0	n/a	0	0	1	0	0	0	0	n/a	0	0	0	0	1	0	0	0	n/a	1	0	0	1	0	0	0	0	n/a	2	n/a	0	1
207	28	60	41+	2	2	2	60	60-100	1	1	0	0	0	0	1	0	0	0	n/a	0	0	1	0	0	0	0	n/a	0	0	0	0	1	0	0	0	n/a	1	0	0	1	0	0	0	0	n/a	3	n/a	0	1
208	29	25	25-30	2	2	3	120	101-150	1	1	0	0	0	1	1	0	0	0	n/a	0	1	0	0	0	0	0	n/a	0	0	0	0	1	0	0	0	n/a	1	0	0	1	0	0	0	0	n/a	2	n/a	0	1
209	15	25	25-30	2	1	2	100	60-100	1	1	0	0	0	1	1	0	0	0	n/a	0	0	0	0	1	0	0	n/a	1	0	0	0	0	0	0	0	n/a	1	1	1	1	0	0	0	0	n/a	3	n/a	0	1
210	47	30	25-30	2	2	4	100	60-100	1	1	0	0	0	0	1	0	0	0	n/a	0	1	0	0	0	0	0	n/a	0	0	0	0	1	0	0	0	n/a	1	0	0	1	0	0	0	0	n/a	3	n/a	0	1
211	48	34	31-40	2	1	2	270	150+	1	1	0	0	0	0	1	0	0	0	n/a	0	1	0	0	0	0	0	n/a	1	0	0	0	1	0	0	0	n/a	1	0	0	1	0	0	0	0	n/a	3	n/a	0	1
212	49	29	25-30	2	2	2	150	101-150	1	1	0	0	0	0	1	0	0	0	n/a	0	0	1	0	0	0	0	n/a	1	0	0	0	1	0	0	0	n/a	1	0	0	1	0	0	0	0	n/a	3	n/a	0	1
213	50	33	31-40	1	1	1	300	150+	1	1	0	0	0	0	1	0	0	0	n/a	0	1	0	0	0	0	0	n/a	1	0	0	0	1	0	0	0	n/a	1	1	1	0	0	0	0	0	n/a	3	n/a	0	1
214	51	18	<25	2	2	2	150	101-150	1	1	0	0	0	0	1	0	0	0	n/a	1	n/a	n/a	n/a	n/a	n/a	n/a	n/a	0	0	0	0	1	0	0	0	n/a	1	0	0	1	0	0	0	0	n/a	3	n/a	0	1
215	52	29	25-30	2	1	4	150	101-150	1	1	0	0	0	0	1	0	0	0	n/a	0	0	0	0	1	0	0	n/a	1	0	0	0	1	0	0	0	n/a	1	0	0	1	0	0	0	0	n/a	3	n/a	0	1
216	53	45	41+	2	2	4	150	101-150	1	1	0	0	0	0	1	0	0	0	n/a	0	0	0	0	1	0	0	n/a	0	0	0	0	1	0	0	0	n/a	1	0	0	1	0	0	0	0	n/a	3	n/a	0	1
217	54	18	<25	2	1	2	150	101-150	1	1	0	0	0	0	1	0	0	0	n/a	0	0	1	0	0	0	0	n/a	1	0	0	0	1	0	0	0	n/a	1	0	0	1	0	0	0	0	n/a	3	n/a	0	1
218	55	40	31-40	2	1	2	100	60-100	1	1	0	0	0	0	1	0	0	0	n/a	0	0	0	0	1	0	0	n/a	1	0	0	0	1	0	0	0	n/a	1	0	0	1	0	0	0	0	n/a	3	n/a	0	1
219	56	22	<25	2	2	2	100	60-100	1	1	0	0	0	1	1	0	0	0	n/a	0	0	0	0	1	0	0	n/a	1	0	0	0	1	0	0	0	n/a	1	0	0	1	0	0	0	0	n/a	3	n/a	0	1
220	1	50	41+	2	3	2	150	101-150	1	1	0	0	0	0	1	0	0	0	n/a	0	1	1	0	1	0	0	n/a	0	0	0	0	1	1	0	0	n/a	1	1	1	1	1	1	0	0	n/a	3	n/a	0	1
221	57	45	41+	2	1	2	100	60-100	1	1	0	0	0	0	1	0	0	0	n/a	0	0	0	0	1	0	0	n/a	1	0	0	0	0	0	0	0	n/a	1	0	0	1	0	0	0	0	n/a	3	n/a	0	1
222	2	25	25-30	2	2	4	300	150+	1	1	0	0	0	0	1	0	0	0	n/a	0	1	1	0	0	0	0	n/a	1	0	0	0	1	0	0	0	n/a	1	0	0	1	0	0	0	0	n/a	2	n/a	1	0
223	58	20	<25	1	1	1	100	60-100	1	1	0	0	0	0	1	0	0	0	n/a	1	n/a	n/a	n/a	n/a	n/a	n/a	n/a	1	0	0	0	1	0	0	0	n/a	1	0	0	1	0	0	0	0	n/a	3	n/a	0	1
224	3	18	<25	2	3	1	100	60-100	1	1	0	0	0	1	1	0	0	0	n/a	0	0	1	0	0	0	0	n/a	0	0	0	0	1	0	0	0	n/a	1	0	0	1	0	0	0	0	n/a	2	n/a	0	1
225	59	35	31-40	1	1	4	100	60-100	1	1	0	0	0	0	1	0	0	0	n/a	0	1	0	0	0	0	0	n/a	1	0	0	0	1	0	0	1	n/a	1	0	0	1	0	0	0	0	n/a	3	n/a	0	1
226	4	26	25-30	1	4	1	200	150+	1	1	0	0	0	0	1	0	0	0	n/a	0	0	1	0	0	0	0	n/a	0	0	0	0	1	0	0	0	n/a	1	0	0	1	0	0	0	0	n/a	3	n/a	0	1
227	60	60	41+	2	1	2	150	101-150	1	1	0	0	0	0	1	0	0	0	n/a	0	1	0	0	0	0	0	n/a	1	0	0	0	1	0	0	0	n/a	1	0	0	1	0	0	0	0	n/a	3	n/a	0	1
228	5	22	<25	2	4	3	100	60-100	1	1	0	0	1	0	1	0	0	0	n/a	0	0	0	0	1	1	0	n/a	1	0	0	0	1	0	0	0	n/a	1	0	1	1	0	0	0	0	n/a	3	n/a	0	1
229	61	49	41+	2	2	2	150	101-150	1	1	0	0	0	0	1	0	0	0	n/a	0	1	0	0	0	0	0	n/a	1	0	0	0	1	0	0	0	n/a	1	0	0	1	0	0	0	0	n/a	3	n/a	0	1
230	6	30	25-30	2	2	2	200	150+	1	1	0	0	0	1	1	0	0	0	n/a	1	n/a	n/a	n/a	n/a	n/a	n/a	n/a	1	0	0	0	0	0	0	0	n/a	1	0	1	1	0	0	0	0	n/a	2	n/a	0	1
231	62	20	<25	2	1	2	100	60-100	1	1	0	0	0	0	1	0	0	0	n/a	0	1	0	0	0	0	0	n/a	1	0	0	0	1	0	0	0	n/a	0	0	0	1	0	0	0	0	n/a	3	n/a	0	1
232	7	25	25-30	2	2	2	200	150+	1	1	0	0	0	1	1	0	0	0	n/a	0	1	0	0	0	0	0	n/a	0	0	0	0	1	1	0	0	n/a	1	0	1	1	0	0	0	0	n/a	3	n/a	0	1
233	63	27	25-30	2	1	2	100	60-100	1	1	0	0	0	0	1	0	0	0	n/a	1	n/a	n/a	n/a	n/a	n/a	n/a	n/a	1	0	0	0	1	0	0	0	n/a	1	0	0	1	0	0	0	0	n/a	3	n/a	0	1
234	9	29	25-30	2	2	3	50	<60	1	1	0	0	1	1	1	0	0	0	n/a	0	1	1	0	0	0	0	n/a	0	0	0	0	1	0	0	0	n/a	1	0	0	1	0	0	0	0	n/a	1	n/a	1	0
235	65	20	<25	2	1	2	100	60-100	1	1	0	0	0	0	1	0	0	0	n/a	0	1	0	0	0	0	0	n/a	1	0	0	0	1	0	0	0	n/a	0	0	0	1	0	0	0	0	n/a	3	n/a	0	1
236	9	20	<25	2	2	2	100	60-100	1	1	0	0	1	1	1	0	0	0	n/a	1	n/a	n/a	n/a	n/a	n/a	n/a	n/a	0	0	0	0	1	0	0	0	n/a	1	0	1	1	0	0	0	0	n/a	3	n/a	0	1
237	66	43	41+	1	1	2	100	60-100	1	1	0	0	0	0	1	0	0	0	n/a	0	1	0	0	0	0	0	n/a	0	0	0	0	1	0	0	0	n/a	0	0	0	1	0	0	0	0	n/a	3	n/a	0	1
238	10	35	31-40	2	2	2	150	101-150	1	1	0	0	0	1	1	1	0	0	n/a	0	1	1	0	0	0	0	n/a	1	0	0	0	1	0	0	0	n/a	1	1	1	1	0	0	0	0	n/a	3	n/a	0	1
239	67	38	31-40	2	1	4	100	60-100	1	1	0	0	0	0	1	0	0	0	n/a	1	n/a	n/a	n/a	n/a	n/a	n/a	n/a	1	0	0	0	1	0	0	0	n/a	0	0	0	1	0	0	0	0	n/a	3	n/a	0	1
240	11	67	41+	2	2	4	200	150+	1	1	0	0	0	0	1	1	0	0	n/a	0	0	0	0	1	1	0	n/a	0	0	0	0	1	0	0	0	n/a	1	1	0	1	0	0	0	0	n/a	3	n/a	0	1
241	68	28	25-30	1	3	1	100	60-100	1	1	0	0	0	0	1	0	0	0	n/a	1	n/a	n/a	n/a	n/a	n/a	n/a	n/a	1	0	0	0	1	0	0	0	n/a	1	0	0	1	0	0	0	0	n/a	3	n/a	0	1
242	12	40	31-40	2	1	2	90	60-100	1	1	0	0	0	0	0	0	0	0	n/a	0	1	0	0	1	0	0	n/a	0	0	0	0	1	0	0	0	n/a	1	0	0	1	0	0	0	0	n/a	2	n/a	0	1
243	75	19	<25	1	2	2	100	60-100	1	1	0	0	0	0	1	0	0	0	n/a	0	0	0	0	1	0	0	n/a	1	0	0	0	1	0	0	0	n/a	0	0	0	1	0	0	0	0	n/a	3	n/a	0	1
244	76	36	31-40	1	1	2	100	60-100	1	1	0	0	0	0	1	0	0	0	n/a	0	1	0	0	0	0	0	n/a	1	0	0	0	1	0	0	0	n/a	1	0	0	1	0	0	0	0	n/a	3	n/a	0	1
245	13	60	41+	2	1	2	100	60-100	1	1	0	0	0	0	1	0	0	0	n/a	0	1	1	0	0	0	0	n/a	0	0	0	0	1	0	0	0	n/a	1	0	0	1	0	0	0	0	n/a	2	n/a	0	1
246	77	35	31-40	2	1	2	100	60-100	1	1	0	0	0	0	1	0	0	0	n/a	0	1	0	0	0	0	0	n/a	1	0	0	0	1	0	0	0	n/a	1	0	0	1	0	0	0	0	n/a	3	n/a	0	1
247	14	40	31-40	2	2	4	70	60-100	1	1	0	1	0	0	1	0	0	0	n/a	0	1	0	0	0	0	0	n/a	0	0	0	0	1	0	0	0	n/a	1	0	0	1	0	0	0	0	n/a	2	n/a	0	1
248	77	80	41+	2	1	4	100	60-100	1	1	0	0	0	0	0	0	0	0	n/a	1	n/a	n/a	n/a	n/a	n/a	n/a	n/a	1	0	0	0	1	0	0	0	n/a	1	0	0	1	0	0	0	0	n/a	3	n/a	0	1
249	15	19	<25	2	3	1	150	101-150	1	1	0	0	0	0	1	0	0	0	n/a	0	0	1	0	0	0	0	n/a	0	0	0	0	1	0	0	0	n/a	1	0	0	1	0	0	0	0	n/a	2	n/a	0	1
250	80	30	25-30	2	1	2	100	60-100	1	1	0	0	0	0	1	0	0	0	n/a	0	0	1	0	0	0	0	n/a	0	0	0	0	1	0	0	0	n/a	1	0	0	1	0	0	0	0	n/a	2	n/a	0	1
251	81	35	31-40	1	1	1	90	60-100	1	1	0	0	0	0	0	0	0	0	n/a	1	n/a	n/a	n/a	n/a	n/a	n/a	n/a	0	0	0	0	1	0	0	0	n/a	1	0	0	1	0	0	0	0	n/a	2	n/a	0	1
252	31	19	<25	2	1	4	100	60-100	1	1	0	1	0	0	0	0	0	0	n/a	0	0	0	0	0	1	0	n/a	1	0	0	0	1	0	0	0	n/a	1	0	0	1	0	0	0	0	n/a	2	n/a	0	1
253	32	28	25-30	2	1	2	200	150+	1	1	0	0	0	0	0	0	0	0	n/a	1	n/a	n/a	n/a	n/a	n/a	n/a	n/a	0	0	0	0	1	0	0	0	n/a	1	1	0	0	0	0	0	0	n/a	3	n/a	0	1
254	33	20	<25	2	3	1	200	150+	1	1	0	0	0	0	0	0	0	0	n/a	1	n/a	n/a	n/a	n/a	n/a	n/a	n/a	0	0	0	0	1	0	0	0	n/a	1	1	0	0	0	0	0	0	n/a	3	n/a	0	1
255	34	24	<25	2	1	4	100	60-100	1	1	0	0	0	0	0	0	0	0	n/a	1	n/a	n/a	n/a	n/a	n/a	n/a	n/a	0	0	0	0	1	0	0	0	n/a	1	0	1	0	0	0	0	0	n/a	3	n/a	0	1
256	35	27	25-30	2	1	2	100	60-100	1	0	0	1	0	0	0	0	0	0	n/a	0	1	0	0	0	0	0	n/a	0	0	0	0	1	0	0	0	n/a	1	0	1	0	0	0	0	0	n/a	3	n/a	0	1
257	36	29	25-30	2	3	2	200	150+	1	1	0	0	0	0	0	0	0	0	n/a	1	n/a	n/a	n/a	n/a	n/a	n/a	n/a	0	0	0	0	1	0	0	0	n/a	1	0	1	0	0	0	0	0	n/a	3	n/a	0	1
258	37	27	25-30	2	1	4	100	60-100	1	0	0	1	0	0	0	0	0	0	n/a	1	n/a	n/a	n/a	n/a	n/a	n/a	n/a	0	0	0	0	1	0	0	0	n/a	1	0	1	0	0	0	0	0	n/a	3	n/a	0	1
259	38	29	25-30	2	2	4	150	101-150	1	1	0	0	0	0	0	0	0	0	n/a	1	n/a	n/a	n/a	n/a	n/a	n/a	n/a	0	0	0	0	1	0	0	0	n/a	1	0	0	0	0	0	1	0	n/a	3	n/a	0	1
260	39	25	25-30	2	1	4	100	60-100	1	1	0	0	0	0	0	0	0	0	n/a	1	n/a	n/a	n/a	n/a	n/a	n/a	n/a	0	0	0	0	1	0	0	0	n/a	1	1	0	0	0	0	0	0	n/a	3	n/a	0	1
261	40	29	25-30	2	2	4	150	101-150	1	0	0	1	0	0	0	0	0	0	n/a	0	0	0	0	1	0	0	n/a	0	0	0	0	1	0	0	0	n/a	1	1	0	0	0	0	0	0	n/a	3	n/a	0	1
262	41	20	<25	2	3	2	150	101-150	1	1	0	0	0	0	0	0	0	0	n/a	1	n/a	n/a	n/a	n/a	n/a	n/a	n/a	0	0	0	0	1	0	0	0	n/a	1	1	0	0	0	0	0	0	n/a	3	n/a	0	1
263	43	50	41+	2	2	2	100	60-100	1	1	0	0	0	0	0	0	0	0	n/a	1	n/a	n/a	n/a	n/a	n/a	n/a	n/a	0	0	0	0	1	0	0	0	n/a	1	1	0	0	0	0	0	0	n/a	3	n/a	0	1
264	42	28	25-30	2	1	4	150	101-150	1	1	0	0	0	0	0	0	0	0	n/a	1	n/a	n/a	n/a	n/a	n/a	n/a	n/a	0	0	0	0	1	0	0	0	n/a	1	1	0	0	0	0	0	0	n/a	3	n/a	0	1
265	44	28	25-30	2	1	2	100	60-100	1	1	0	0	0	0	0	0	0	0	n/a	1	n/a	n/a	n/a	n/a	n/a	n/a	n/a	0	0	0	0	1	0	0	0	n/a	1	1	0	0	0	0	0	0	n/a	3	n/a	0	1
266	45	29	25-30	2	1	2	150	101-150	1	1	0	0	0	0	0	0	0	0	n/a	1	n/a	n/a	n/a	n/a	n/a	n/a	n/a	0	0	0	0	1	0	0	0	n/a	1	1	0	0	0	0	0	0	n/a	3	n/a	0	1
267	46	26	25-30	2	1	2	100	60-100	1	1	0	0	0	0	0	0	0	0	n/a	1	n/a	n/a	n/a	n/a	n/a	n/a	n/a	0	0	0	0	1	0	0	0	n/a	1	1	0	0	0	0	0	0	n/a	3	n/a	0	1
268	68	29	25-30	2	1	2	100	60-100	1	1	0	0	0	0	0	0	0	0	n/a	1	n/a	n/a	n/a	n/a	n/a	n/a	n/a	0	0	0	0	1	0	0	0	n/a	1	1	0	0	0	0	0	0	n/a	3	n/a	0	1
269	69	25	25-30	2	1	2	100	60-100	1	1	0	0	0	0	0	0	0	0	n/a	1	n/a	n/a	n/a	n/a	n/a	n/a	n/a	0	0	0	0	1	0	0	0	n/a	1	1	0	0	0	0	0	0	n/a	3	n/a	0	1
270	70	29	25-30	2	1	2	100	60-100	1	1	0	0	0	0	0	0	0	0	n/a	1	n/a	n/a	n/a	n/a	n/a	n/a	n/a	0	0	0	0	1	0	0	0	n/a	1	1	0	0	0	0	0	0	n/a	3	n/a	0	1
271	71	22	<25	2	1	4	100	60-100	1	1	0	0	0	0	0	0	0	0	n/a	1	n/a	n/a	n/a	n/a	n/a	n/a	n/a	0	0	0	0	1	0	0	0	n/a	1	1	0	0	0	0	0	0	n/a	3	n/a	0	1
272	71	26	25-30	1	3	2	300	150+	1	0	0	1	0	0	0	0	0	0	n/a	0	0	1	0	0	0	0	n/a	0	0	0	0	1	0	0	0	n/a	1	1	0	0	0	0	0	0	n/a	3	n/a	0	1
273	72	39	31-40	2	1	4	100	60-100	1	1	0	0	0	0	0	0	0	0	n/a	1	n/a	n/a	n/a	n/a	n/a	n/a	n/a	0	0	0	0	1	0	0	0	n/a	1	1	0	0	0	0	0	0	n/a	3	n/a	0	1
274	73	28	25-30	2	1	4	100	60-100	1	0	0	1	0	0	0	0	0	0	n/a	1	n/a	n/a	n/a	n/a	n/a	n/a	n/a	0	0	0	0	1	0	0	0	n/a	1	1	0	0	0	0	0	0	n/a	3	n/a	0	1
275	78	29	25-30	2	1	2	100	60-100	1	1	0	0	0	0	0	0	0	0	n/a	1	n/a	n/a	n/a	n/a	n/a	n/a	n/a	0	0	0	0	1	0	0	0	n/a	1	0	1	0	0	0	0	0	n/a	3	n/a	0	1
276	79	28	25-30	2	1	2	150	101-150	1	0	0	1	0	0	0	0	0	0	n/a	1	n/a	n/a	n/a	n/a	n/a	n/a	n/a	0	0	0	0	1	0	0	0	n/a	1	1	0	0	0	0	0	0	n/a	3	n/a	0	1
277	1	25	25-30	2	1	1	50	<60	1	1	0	0	0	0	1	0	0	0	n/a	0	0	1	0	0	0	0	n/a	0	0	0	0	1	0	0	0	n/a	1	0	0	1	0	0	0	0	n/a	2	n/a	1	0
278	2	26	25-30	2	1	2	120	101-150	1	1	0	0	0	0	1	0	0	0	n/a	0	1	0	0	1	0	0	n/a	1	0	0	0	1	0	0	0	n/a	1	0	0	1	0	0	0	0	n/a	1	n/a	1	0
279	3	33	31-40	2	1	2	100	60-100	1	0	0	0	0	0	1	0	0	0	n/a	0	0	1	0	0	0	0	n/a	1	0	0	0	1	0	0	0	n/a	1	0	0	1	0	0	0	0	n/a	2	n/a	1	1
280	4	20	<25	2	1	2	150	101-150	1	1	0	0	0	0	1	0	0	0	n/a	0	0	0	0	1	0	0	n/a	0	0	0	0	1	0	0	0	n/a	1	0	0	1	0	0	0	0	n/a	1	n/a	1	0
281	5	54	41+	2	1	2	80	60-100	1	1	0	0	0	0	1	0	0	0	n/a	0	0	0	0	1	0	0	n/a	0	0	0	0	1	0	0	0	n/a	1	0	0	1	0	0	0	0	n/a	2	n/a	1	0
282	6	64	41+	2	1	2	60	60-100	1	1	0	0	0	0	1	0	0	0	n/a	0	0	1	0	1	0	0	n/a	0	0	0	0	1	0	0	0	n/a	1	0	0	1	0	0	0	0	n/a	2	n/a	1	0
283	7	42	41+	2	1	3	100	60-100	1	1	0	0	0	0	1	0	0	0	n/a	0	0	0	0	1	0	0	n/a	1	0	0	0	1	0	0	0	n/a	1	0	0	1	0	0	0	0	n/a	2	n/a	1	0
284	8	18	<25	2	1	2	90	60-100	1	1	0	0	0	0	1	0	0	0	n/a	0	0	0	0	1	0	0	n/a	0	0	0	0	1	0	0	0	n/a	1	0	0	1	0	0	0	0	n/a	2	n/a	1	0
285	9	25	25-30	2	1	1	45	<60	1	1	0	0	0	0	1	0	0	0	n/a	0	0	0	0	1	0	0	n/a	0	0	0	0	1	0	0	0	n/a	1	0	0	1	0	0	0	0	n/a	2	n/a	1	0
286	10	22	<25	2	1	2	80	60-100	1	1	0	0	0	0	0	0	0	0	n/a	0	0	1	0	0	0	0	n/a	1	0	0	0	1	0	0	0	n/a	1	0	0	1	0	0	0	0	n/a	2	n/a	1	0
287	11	24	<25	2	1	2	90	60-100	1	1	0	0	0	0	1	0	0	0	n/a	0	0	0	0	1	0	0	n/a	1	0	0	0	1	0	0	0	n/a	1	0	0	1	0	0	0	0	n/a	2	n/a	1	0
288	12	30	25-30	2	1	2	90	60-100	1	1	0	0	0	0	1	0	0	0	n/a	0	0	1	0	1	0	0	n/a	0	0	0	0	1	0	0	0	n/a	1	0	0	1	0	0	0	0	n/a	1	n/a	1	0
289	13	45	41+	2	1	2	65	60-100	1	1	0	0	0	0	1	0	0	0	n/a	0	1	0	0	1	0	0	n/a	0	0	0	0	1	0	0	0	n/a	1	0	0	1	0	0	0	0	n/a	2	n/a	0	1
290	14	55	41+	2	1	4	60	60-100	1	1	0	0	0	0	1	0	0	0	n/a	0	0	1	0	0	0	0	n/a	0	0	0	0	1	0	0	0	n/a	1	0	0	1	0	0	0	0	n/a	2	n/a	0	1
291	15	30	25-30	2	1	2	60	60-100	1	1	0	0	0	0	1	0	0	0	n/a	0	1	0	0	0	0	0	n/a	0	0	0	0	1	0	0	0	n/a	1	0	0	1	0	0	0	0	n/a	2	n/a	0	1
292	16	30	25-30	2	1	2	90	60-100	1	1	0	0	0	0	1	0	0	0	n/a	0	0	1	0	1	0	0	n/a	1	0	0	0	1	0	0	0	n/a	1	0	0	1	0	0	0	0	n/a	1	n/a	1	0
293	17	25	25-30	2	1	2	80	60-100	1	1	0	0	0	0	1	0	0	0	n/a	0	1	0	0	1	0	0	n/a	0	0	0	0	1	0	0	0	n/a	1	0	0	1	0	0	0	0	n/a	2	n/a	0	1
294	18	34	31-40	2	1	2	100	60-100	1	1	0	0	0	0	1	0	0	0	n/a	0	0	1	0	0	0	0	n/a	1	0	0	0	1	0	0	0	n/a	1	0	0	1	0	0	0	0	n/a	3	n/a	0	1
295	19	33	31-40	2	1	2	80	60-100	1	1	0	0	0	0	1	0	0	0	n/a	1	n/a	n/a	n/a	n/a	n/a	n/a	n/a	1	1	0	0	0	0	0	0	n/a	1	0	0	1	0	0	0	0	n/a	3	n/a	0	1
296	20	22	<25	2	1	2	100	60-100	1	1	0	0	0	0	1	0	0	0	n/a	0	1	0	0	0	0	0	n/a	1	0	0	0	1	0	0	0	n/a	1	0	0	1	0	0	0	0	n/a	3	n/a	0	1
297	21	29	25-30	2	1	2	800	150+	1	1	0	0	0	0	1	0	0	0	n/a	1	n/a	n/a	n/a	n/a	n/a	n/a	n/a	1	0	0	0	1	0	0	0	n/a	1	0	0	1	0	0	0	0	n/a	3	n/a	0	1
298	22	27	25-30	2	1	2	100	60-100	1	1	0	0	0	0	1	0	0	0	n/a	1	n/a	n/a	n/a	n/a	n/a	n/a	n/a	1	0	0	0	1	0	0	0	n/a	1	0	0	1	0	0	0	0	n/a	3	n/a	0	1
299	23	40	31-40	2	1	2	100	60-100	1	1	0	0	0	0	1	0	0	0	n/a	1	n/a	n/a	n/a	n/a	n/a	n/a	n/a	1	0	0	0	1	0	0	0	n/a	1	0	0	1	0	0	0	0	n/a	3	n/a	0	1
300	24	38	31-40	2	1	2	800	150+	1	1	0	0	0	0	1	0	0	0	n/a	1	n/a	n/a	n/a	n/a	n/a	n/a	n/a	1	0	0	0	1	0	0	0	n/a	1	0	0	1	0	0	0	0	n/a	3	n/a	0	1
301	25	19	<25	1	1	1	100	60-100	1	1	1	1	0	0	0	0	0	0	n/a	1	n/a	n/a	n/a	n/a	n/a	n/a	n/a	1	1	0	0	0	0	0	0	n/a	1	0	0	1	0	0	0	0	n/a	3	n/a	0	1
302	26	19	<25	1	1	1	100	60-100	2	1	0	1	0	0	0	0	0	0	n/a	1	n/a	n/a	n/a	n/a	n/a	n/a	n/a	1	0	1	0	0	0	0	0	n/a	1	0	0	1	0	0	0	0	n/a	3	n/a	0	1
303	26	37	31-40	2	1	2	100	60-100	1	1	0	0	0	0	1	0	0	0	n/a	1	n/a	n/a	n/a	n/a	n/a	n/a	n/a	1	0	0	0	1	0	0	0	n/a	1	0	0	1	0	0	0	0	n/a	3	n/a	0	1
304	27	28	25-30	2	1	2	100	60-100	1	1	0	0	0	0	1	0	0	0	n/a	1	n/a	n/a	n/a	n/a	n/a	n/a	n/a	1	1	1	0	0	0	0	0	n/a	1	0	0	1	0	0	0	0	n/a	3	n/a	0	1
305	28	27	25-30	2	1	2	100	60-100	1	1	0	0	0	0	1	0	0	0	n/a	1	n/a	n/a	n/a	n/a	n/a	n/a	n/a	1	0	0	0	1	0	0	0	n/a	1	0	0	1	0	0	0	0	n/a	3	n/a	0	1
306	29	22	<25	2	1	2	100	60-100	1	1	0	1	0	0	1	0	0	0	n/a	1	n/a	n/a	n/a	n/a	n/a	n/a	n/a	1	0	0	0	1	0	0	0	n/a	1	0	0	1	0	0	0	0	n/a	3	n/a	0	1
307	30	29	25-30	2	1	2	80	60-100	1	1	0	0	0	0	1	0	0	0	n/a	1	n/a	n/a	n/a	n/a	n/a	n/a	n/a	1	0	0	0	1	0	0	0	n/a	1	0	1	1	0	0	0	0	n/a	3	n/a	0	1
308	31	45	41+	2	1	2	80	60-100	1	1	0	1	0	0	1	0	0	0	n/a	1	n/a	n/a	n/a	n/a	n/a	n/a	n/a	1	0	0	0	1	0	0	0	n/a	1	0	0	1	0	0	0	0	n/a	3	n/a	0	1
309	32	40	31-40	2	1	2	80	60-100	1	1	0	0	0	0	1	0	0	0	n/a	1	n/a	n/a	n/a	n/a	n/a	n/a	n/a	1	0	1	0	1	0	0	0	n/a	1	0	0	1	0	0	0	0	n/a	3	n/a	0	1
310	34	35	31-40	2	1	2	80	60-100	1	1	0	0	0	0	1	0	0	0	n/a	1	n/a	n/a	n/a	n/a	n/a	n/a	n/a	1	0	0	0	1	0	0	0	n/a	1	0	0	1	0	0	0	0	n/a	3	n/a	0	1
311	25	26	25-30	2	1	2	80	60-100	1	0	0	1	0	0	1	0	0	0	n/a	1	n/a	n/a	n/a	n/a	n/a	n/a	n/a	1	0	0	0	1	0	0	0	n/a	1	0	0	1	0	0	0	0	n/a	3	n/a	0	1
312	36	20	<25	2	1	2	80	60-100	1	1	0	0	0	0	1	0	0	0	n/a	1	n/a	n/a	n/a	n/a	n/a	n/a	n/a	1	0	0	0	1	0	0	0	n/a	1	0	0	1	0	0	0	0	n/a	3	n/a	0	1
313	35	35	31-40	2	1	2	50	<60	1	1	0	1	0	0	1	0	0	0	n/a	1	n/a	n/a	n/a	n/a	n/a	n/a	n/a	1	1	1	0	1	0	0	0	n/a	1	0	0	1	0	0	0	0	n/a	3	n/a	0	1
314	38	20	<25	2	1	2	50	<60	1	1	0	0	0	0	1	0	0	0	n/a	1	n/a	n/a	n/a	n/a	n/a	n/a	n/a	1	0	0	0	1	0	0	0	n/a	1	0	0	1	0	0	0	0	n/a	3	n/a	0	1
315	67	38	31-40	2	1	2	50	<60	1	1	0	1	0	0	1	0	0	0	n/a	1	n/a	n/a	n/a	n/a	n/a	n/a	n/a	1	0	0	0	1	0	0	0	n/a	1	0	0	1	0	0	0	0	n/a	3	n/a	0	1
316	68	18	<25	2	1	2	50	<60	1	1	0	0	0	0	1	0	0	0	n/a	1	n/a	n/a	n/a	n/a	n/a	n/a	n/a	1	0	0	0	1	0	0	0	n/a	1	0	0	1	0	0	0	0	n/a	3	n/a	0	1
317	54	40	31-40	2	1	2	90	60-100	1	0	0	1	0	0	0	0	0	0	n/a	0	0	0	0	1	0	0	n/a	1	0	0	0	0	0	0	0	n/a	1	0	1	0	0	0	0	0	n/a	1	n/a	0	1
318	55	19	<25	1	2	2	100	60-100	1	0	0	0	0	0	1	0	0	0	n/a	0	0	0	0	1	0	0	n/a	0	0	0	0	1	0	0	0	n/a	1	0	0	1	0	0	0	0	n/a	3	n/a	0	1
319	56	68	41+	2	1	3	30	<60	1	1	0	0	0	0	0	0	0	0	n/a	0	0	0	0	0	1	0	n/a	0	0	0	0	1	0	0	0	n/a	0	0	0	1	0	0	0	0	n/a	3	n/a	0	1
320	57	65	41+	1	1	2	150	101-150	1	1	0	0	0	0	0	0	0	0	n/a	0	0	0	0	1	0	0	n/a	0	0	0	0	1	0	0	0	n/a	1	0	0	1	0	0	0	0	n/a	2	n/a	0	1
321	58	50	41+	2	1	2	100	60-100	1	0	0	1	0	0	0	0	0	0	n/a	0	0	0	0	1	0	0	n/a	0	0	0	0	1	0	0	0	n/a	1	0	0	1	0	0	0	0	n/a	3	n/a	0	1
322	59	30	25-30	1	2	2	90	60-100	1	1	0	0	0	0	0	0	0	0	n/a	0	1	0	0	0	0	0	n/a	0	0	0	0	0	0	1	0	n/a	1	0	0	1	0	0	0	0	n/a	3	n/a	0	1
323	60	55	41+	1	2	2	90	60-100	1	0	0	1	0	0	0	0	0	0	n/a	0	0	0	0	1	0	0	n/a	1	0	0	0	0	0	0	0	n/a	1	0	0	1	0	0	0	0	n/a	2	n/a	0	1
324	61	40	31-40	2	1	2	90	60-100	1	0	0	0	0	0	1	0	0	0	n/a	0	1	0	0	0	0	0	n/a	1	0	0	0	0	0	0	0	n/a	1	0	0	1	0	0	0	0	n/a	3	n/a	0	1
325	62	30	25-30	2	1	2	90	60-100	1	0	0	0	0	0	0	0	1	0	n/a	0	1	0	0	0	0	0	n/a	0	0	0	0	1	0	0	0	n/a	1	0	0	1	0	0	0	0	n/a	3	n/a	0	1
326	63	20	<25	2	1	2	60	60-100	1	0	0	0	0	0	0	0	1	0	n/a	1	n/a	n/a	n/a	n/a	n/a	n/a	n/a	0	0	0	0	1	0	0	0	n/a	1	0	0	1	0	0	0	0	n/a	2	n/a	0	1
327	64	25	25-30	1	1	2	60	60-100	1	1	0	0	0	0	0	0	0	0	n/a	1	n/a	n/a	n/a	n/a	n/a	n/a	n/a	1	0	0	0	0	0	0	0	n/a	1	0	0	1	0	0	0	0	n/a	2	n/a	0	1
328	65	19	<25	1	4	2	90	60-100	1	0	0	1	0	0	0	0	0	0	n/a	0	0	0	0	1	0	0	n/a	0	0	0	0	1	0	0	0	n/a	1	0	0	1	0	0	0	0	n/a	2	n/a	0	1
329	66	40	31-40	2	1	2	90	60-100	1	1	0	0	0	0	0	0	0	0	n/a	0	0	0	0	1	0	0	n/a	0	0	0	0	1	0	0	0	n/a	1	0	0	1	0	0	0	0	n/a	1	n/a	0	1
330	67	36	31-40	2	1	2	90	60-100	1	1	0	0	0	0	0	0	0	0	n/a	1	n/a	n/a	n/a	n/a	n/a	n/a	n/a	0	0	0	0	0	0	1	0	n/a	1	0	0	1	0	0	0	0	n/a	3	n/a	0	1
331	67	19	<25	2	1	2	60	60-100	1	0	0	0	0	0	0	0	1	0	n/a	1	n/a	n/a	n/a	n/a	n/a	n/a	n/a	0	0	0	0	1	0	0	0	n/a	1	0	0	1	0	0	0	0	n/a	3	n/a	0	1
332	37	30	25-30	2	2	2	2	<60	1	1	0	0	0	0	0	0	0	0	n/a	1	n/a	n/a	n/a	n/a	n/a	n/a	n/a	1	0	0	0	0	0	0	0	n/a	1	0	0	1	0	0	0	0	n/a	1	n/a	1	0
333	38	25	25-30	2	2	2	2	<60	1	1	0	0	0	0	0	0	0	0	n/a	1	n/a	n/a	n/a	n/a	n/a	n/a	n/a	1	0	0	0	0	0	0	0	n/a	1	1	0	0	0	0	0	0	n/a	1	n/a	1	0
334	39	30	25-30	2	2	2	3	<60	1	1	0	0	0	0	0	0	0	0	n/a	0	1	0	0	0	0	0	n/a	0	0	0	0	0	0	1	0	n/a	1	1	0	0	0	0	0	0	n/a	2	n/a	1	0
335	40	30	25-30	2	2	2	2	<60	1	1	0	0	0	0	1	0	0	0	n/a	0	0	1	0	0	0	0	n/a	0	0	0	0	0	0	0	1	Cuudka la shito	1	1	0	0	0	0	0	0	n/a	2	n/a	1	0
336	41	28	25-30	2	2	2	2	<60	1	1	0	0	0	0	0	0	0	0	n/a	0	1	0	0	0	0	0	n/a	1	0	0	0	0	0	0	0	n/a	1	0	0	1	0	0	0	0	n/a	1	n/a	1	0
337	42	45	41+	1	2	2	2	<60	1	1	0	0	0	0	0	0	0	0	n/a	0	1	1	0	0	0	0	n/a	0	0	0	1	0	0	0	1	Cuud la qaaciyo	1	1	0	0	0	0	0	0	n/a	1	n/a	1	0
338	43	30	25-30	2	2	2	2	<60	1	1	0	0	0	1	0	0	0	0	n/a	98	n/a	n/a	n/a	n/a	n/a	n/a	n/a	0	0	0	0	0	0	0	1	cuud	98	1	0	0	0	0	0	0	n/a	1	n/a	1	0
339	44	34	31-40	2	1	2	2	<60	1	1	0	0	0	0	0	0	0	0	n/a	0	0	1	0	0	0	0	n/a	0	0	0	1	0	0	0	0	n/a	1	1	0	0	0	0	0	0	n/a	2	n/a	1	0
340	45	33	31-40	2	1	2	2	<60	1	1	0	0	0	0	0	0	0	0	n/a	0	1	0	0	0	0	0	n/a	1	0	0	0	0	0	0	0	n/a	1	1	0	0	0	0	0	0	n/a	1	n/a	1	0
341	46	28	25-30	1	1	2	2	<60	1	1	0	0	0	0	0	0	0	0	n/a	1	n/a	n/a	n/a	n/a	n/a	n/a	n/a	1	0	0	0	0	0	0	0	n/a	1	1	0	0	0	0	0	0	n/a	1	n/a	1	0
342	47	29	25-30	2	2	2	2	<60	1	1	0	0	0	0	0	0	0	0	n/a	1	n/a	n/a	n/a	n/a	n/a	n/a	n/a	0	0	0	1	0	0	0	1	Qaac	1	1	0	0	0	0	0	0	n/a	1	n/a	1	0
343	49	20	<25	1	2	1	60	60-100	1	1	0	0	0	0	1	0	0	0	n/a	0	0	1	0	1	0	0	n/a	0	0	0	0	1	0	0	0	n/a	1	0	0	1	0	0	0	0	n/a	3	n/a	0	1
344	50	25	25-30	2	2	2	2	<60	1	1	0	0	0	0	0	0	0	0	n/a	0	0	1	0	0	0	0	n/a	0	0	0	0	0	0	1	0	n/a	1	1	0	0	0	0	0	0	n/a	1	n/a	1	0
345	41	28	25-30	2	2	2	2	<60	1	1	0	0	0	0	0	0	0	0	n/a	0	1	0	0	0	0	0	n/a	1	0	0	0	0	0	0	0	n/a	1	1	0	0	0	0	0	0	n/a	1	n/a	1	0
346	51	30	25-30	2	2	2	2	<60	1	1	0	0	0	0	0	0	0	0	n/a	98	n/a	n/a	n/a	n/a	n/a	n/a	n/a	1	0	0	0	0	0	0	0	n/a	1	1	0	0	0	0	0	0	n/a	1	n/a	1	0
347	52	38	31-40	2	2	2	2	<60	1	1	0	0	0	0	0	0	0	0	n/a	98	n/a	n/a	n/a	n/a	n/a	n/a	n/a	1	0	0	0	0	0	0	0	n/a	1	1	0	0	0	0	0	0	n/a	1	n/a	1	0
348	52	34	31-40	2	2	2	2	<60	1	1	0	0	0	0	0	0	0	0	n/a	1	n/a	n/a	n/a	n/a	n/a	n/a	n/a	1	0	0	0	0	0	0	0	n/a	1	1	0	0	0	0	0	0	n/a	1	n/a	1	0
349	25	20	<25	2	1	4	50	<60	1	0	0	0	0	0	0	0	1	0	n/a	1	n/a	n/a	n/a	n/a	n/a	n/a	n/a	0	0	0	0	1	0	0	0	n/a	1	1	0	0	0	0	0	0	n/a	3	n/a	0	1
350	26	26	25-30	2	1	4	100	60-100	1	1	0	0	0	0	0	0	0	0	n/a	1	n/a	n/a	n/a	n/a	n/a	n/a	n/a	0	0	0	0	1	0	0	0	n/a	1	1	0	0	0	0	0	0	n/a	3	n/a	0	1
351	27	45	41+	2	1	2	200	150+	1	1	0	0	0	0	0	0	0	0	n/a	1	n/a	n/a	n/a	n/a	n/a	n/a	n/a	0	0	0	0	1	0	0	0	n/a	1	1	0	0	0	0	0	0	n/a	3	n/a	0	1
352	28	29	25-30	2	1	2	300	150+	1	1	0	0	0	0	0	0	0	0	n/a	1	n/a	n/a	n/a	n/a	n/a	n/a	n/a	0	0	0	0	1	0	0	0	n/a	1	1	0	0	0	0	0	0	n/a	3	n/a	0	1
353	29	30	25-30	2	1	2	200	150+	1	1	0	0	0	0	0	0	0	0	n/a	1	n/a	n/a	n/a	n/a	n/a	n/a	n/a	0	0	0	0	1	0	0	0	n/a	1	1	0	0	0	0	0	0	n/a	3	n/a	0	1
354	30	30	25-30	2	1	4	200	150+	1	0	0	0	0	0	0	0	1	0	n/a	1	n/a	n/a	n/a	n/a	n/a	n/a	n/a	0	0	0	0	0	0	1	0	n/a	1	0	0	0	0	0	1	0	n/a	3	n/a	0	1
355	31	29	25-30	2	1	4	150	101-150	1	0	0	0	0	0	0	0	1	0	n/a	1	n/a	n/a	n/a	n/a	n/a	n/a	n/a	0	0	0	0	1	0	0	0	n/a	1	0	0	0	0	0	1	0	n/a	3	n/a	0	1
356	32	28	25-30	2	1	2	100	60-100	1	0	0	0	0	0	0	0	1	0	n/a	1	n/a	n/a	n/a	n/a	n/a	n/a	n/a	0	0	0	0	1	0	0	0	n/a	1	0	0	0	0	0	1	0	n/a	3	n/a	0	1
357	33	39	31-40	1	3	2	250	150+	1	1	0	0	0	0	0	0	0	0	n/a	1	n/a	n/a	n/a	n/a	n/a	n/a	n/a	0	0	0	0	1	0	0	0	n/a	1	1	0	0	0	0	0	0	n/a	3	n/a	0	0
358	34	49	41+	2	1	2	300	150+	1	0	0	0	0	0	0	0	1	0	n/a	1	n/a	n/a	n/a	n/a	n/a	n/a	n/a	0	0	0	0	0	0	1	0	n/a	1	0	0	0	0	0	1	0	n/a	2	n/a	0	1
359	35	40	31-40	2	3	2	400	150+	1	1	0	0	0	0	0	0	0	0	n/a	1	n/a	n/a	n/a	n/a	n/a	n/a	n/a	0	0	0	0	1	0	0	0	n/a	1	0	1	0	0	0	0	0	n/a	3	n/a	0	1
360	36	38	31-40	2	3	2	300	150+	1	1	0	0	0	0	0	0	0	0	n/a	1	n/a	n/a	n/a	n/a	n/a	n/a	n/a	0	0	0	0	1	0	0	0	n/a	1	0	1	0	0	0	0	0	n/a	3	n/a	0	1
361	37	48	41+	2	1	5	200	150+	1	0	0	0	0	0	0	0	1	0	n/a	1	n/a	n/a	n/a	n/a	n/a	n/a	n/a	0	0	0	0	1	0	0	0	n/a	1	0	1	0	0	0	0	0	n/a	3	n/a	0	1
362	1	46	41+	2	1	3	60	60-100	1	1	0	0	0	0	1	0	0	0	n/a	1	n/a	n/a	n/a	n/a	n/a	n/a	n/a	0	0	0	0	1	0	0	0	n/a	1	0	0	1	0	0	0	0	n/a	1	n/a	0	1
363	2	30	25-30	2	1	2	70	60-100	1	1	0	0	0	0	1	0	0	0	n/a	0	1	0	0	1	0	0	n/a	1	0	0	0	1	0	0	0	n/a	1	0	0	1	0	0	0	0	n/a	2	n/a	0	1
364	3	24	<25	2	4	2	200	150+	1	1	0	1	0	0	1	0	0	0	n/a	0	1	0	0	1	0	0	n/a	0	0	0	0	1	0	0	0	n/a	1	0	0	1	0	0	0	0	n/a	3	n/a	0	1
365	4	20	<25	2	2	1	80	60-100	1	1	0	0	0	0	1	0	0	0	n/a	0	0	0	0	1	0	0	n/a	0	0	0	0	1	0	0	0	n/a	1	0	0	1	0	0	0	0	n/a	3	n/a	0	1
366	5	45	41+	2	1	2	90	60-100	1	1	0	0	0	0	1	0	0	0	n/a	0	0	1	1	0	0	0	n/a	1	0	0	0	1	0	0	0	n/a	1	0	0	1	0	0	0	0	n/a	2	n/a	0	1
367	6	26	25-30	2	2	2	60	60-100	1	1	0	0	0	0	1	0	0	0	n/a	0	1	1	0	0	0	0	n/a	0	0	0	0	1	0	0	0	n/a	1	0	0	1	0	0	0	0	n/a	2	n/a	0	1
368	7	69	41+	2	1	3	75	60-100	1	1	0	0	0	0	1	0	0	0	n/a	0	0	0	0	1	1	0	n/a	1	0	0	0	1	0	0	0	n/a	1	0	0	1	0	0	0	0	n/a	2	n/a	0	1
369	8	30	25-30	1	1	1	50	<60	1	1	0	0	0	0	1	0	0	0	n/a	1	n/a	n/a	n/a	n/a	n/a	n/a	n/a	0	0	0	0	1	0	0	0	n/a	1	0	0	1	0	0	0	0	n/a	2	n/a	0	1
370	9	47	41+	2	1	2	80	60-100	1	1	0	0	0	0	1	0	0	0	n/a	0	0	1	0	1	0	0	n/a	1	0	0	0	1	0	0	0	n/a	1	0	0	1	0	0	0	0	n/a	2	n/a	0	1
371	10	27	25-30	2	1	2	70	60-100	1	1	0	0	0	0	1	0	0	0	n/a	0	0	0	0	1	0	0	n/a	1	0	0	0	1	0	0	0	n/a	1	0	0	1	0	0	0	0	n/a	2	n/a	0	1
372	11	30	25-30	1	3	2	100	60-100	1	1	0	0	0	0	1	0	0	0	n/a	0	0	1	0	0	0	0	n/a	0	0	0	0	1	0	0	0	n/a	1	0	0	1	0	0	0	0	n/a	2	n/a	0	1
373	12	48	41+	2	1	2	75	60-100	1	1	0	0	0	0	1	0	0	0	n/a	0	0	1	0	0	0	0	n/a	1	0	0	0	1	0	0	0	n/a	0	0	0	1	0	0	0	0	n/a	2	n/a	0	1
374	37	43	41+	2	1	2	150	101-150	1	1	0	0	0	0	1	0	0	0	n/a	1	n/a	n/a	n/a	n/a	n/a	n/a	n/a	1	0	0	0	1	0	0	0	n/a	1	0	0	1	0	0	0	0	n/a	3	n/a	0	1
375	49	19	<25	2	2	1	200	150+	1	1	1	1	0	0	0	0	0	0	n/a	1	n/a	n/a	n/a	n/a	n/a	n/a	n/a	1	1	1	0	0	0	0	0	n/a	1	0	1	1	0	0	0	0	n/a	3	n/a	0	1
376	50	36	31-40	2	1	2	150	101-150	1	1	1	1	0	0	0	0	0	0	n/a	1	n/a	n/a	n/a	n/a	n/a	n/a	n/a	1	0	1	0	1	0	0	0	n/a	1	0	0	1	0	0	0	0	n/a	3	n/a	0	1
377	51	60	41+	2	1	4	100	60-100	1	1	0	1	0	1	0	0	0	0	n/a	1	n/a	n/a	n/a	n/a	n/a	n/a	n/a	1	0	0	0	1	0	0	0	n/a	1	0	0	1	0	0	0	0	n/a	3	n/a	0	1
378	52	23	<25	2	1	4	200	150+	1	1	0	0	0	0	1	0	0	0	n/a	1	n/a	n/a	n/a	n/a	n/a	n/a	n/a	1	0	0	0	1	0	0	0	n/a	1	0	0	1	0	0	0	0	n/a	3	n/a	0	1
379	42	20	<25	2	1	2	150	101-150	1	1	0	1	0	0	1	0	0	0	n/a	1	n/a	n/a	n/a	n/a	n/a	n/a	n/a	1	0	1	0	1	0	0	0	n/a	1	0	0	1	0	0	0	0	n/a	3	n/a	0	1
380	43	45	41+	2	1	2	200	150+	1	1	0	0	0	0	1	0	0	0	n/a	1	n/a	n/a	n/a	n/a	n/a	n/a	n/a	1	0	0	0	1	0	0	0	n/a	1	0	0	1	0	0	0	0	n/a	3	n/a	0	1
381	44	50	41+	2	1	2	150	101-150	1	1	0	0	0	0	1	0	0	0	n/a	1	n/a	n/a	n/a	n/a	n/a	n/a	n/a	1	1	0	0	1	0	0	0	n/a	1	0	0	1	0	0	0	0	n/a	3	n/a	0	1
382	45	35	31-40	2	1	2	200	150+	1	1	0	0	0	0	1	0	0	0	n/a	1	n/a	n/a	n/a	n/a	n/a	n/a	n/a	1	0	0	0	1	0	0	0	n/a	1	0	0	1	0	0	0	0	n/a	3	n/a	0	1
383	46	70	41+	2	1	2	150	101-150	1	1	1	0	0	0	1	0	0	0	n/a	1	n/a	n/a	n/a	n/a	n/a	n/a	n/a	1	0	0	0	1	0	0	0	n/a	1	0	0	1	0	0	0	0	n/a	3	n/a	0	1
384	47	47	41+	2	1	4	200	150+	1	1	0	0	0	0	1	0	0	0	n/a	1	n/a	n/a	n/a	n/a	n/a	n/a	n/a	1	0	0	0	1	0	0	0	n/a	1	0	0	1	0	0	0	0	n/a	3	n/a	0	1
385	48	43	41+	2	1	2	100	60-100	1	1	0	1	0	0	1	0	0	0	n/a	1	n/a	n/a	n/a	n/a	n/a	n/a	n/a	1	0	0	0	1	0	0	0	n/a	1	0	0	1	0	0	0	0	n/a	3	n/a	0	1
386	49	43	41+	2	2	2	100	60-100	1	0	0	0	1	0	0	0	0	0	n/a	0	0	1	0	0	0	0	n/a	0	0	0	0	1	0	0	0	n/a	1	0	0	1	0	0	0	0	n/a	2	n/a	0	1
387	50	40	31-40	2	2	2	100	60-100	1	1	0	0	0	0	0	0	0	0	n/a	1	n/a	n/a	n/a	n/a	n/a	n/a	n/a	0	0	0	0	1	0	0	0	n/a	1	0	0	1	0	0	0	0	n/a	2	n/a	0	1
388	51	37	31-40	2	2	2	100	60-100	1	1	0	0	0	0	0	0	0	0	n/a	0	1	1	0	0	0	0	n/a	0	0	0	0	1	0	0	0	n/a	0	0	0	1	0	0	0	0	n/a	2	n/a	0	1
389	52	38	31-40	2	2	2	100	60-100	1	1	0	0	0	0	0	0	0	0	n/a	0	1	0	0	1	0	0	n/a	1	0	0	0	0	0	0	0	n/a	1	0	0	1	0	0	0	0	n/a	2	n/a	0	1
390	53	24	<25	2	3	2	100	60-100	1	1	0	0	0	0	0	0	0	0	n/a	1	n/a	n/a	n/a	n/a	n/a	n/a	n/a	0	0	0	0	1	0	0	0	n/a	0	0	0	1	0	0	0	0	n/a	2	n/a	0	1
391	54	21	<25	2	2	2	100	60-100	1	1	0	0	0	0	0	0	0	0	n/a	0	0	0	0	1	0	0	n/a	1	0	0	0	0	0	0	0	n/a	1	0	0	1	0	0	0	0	n/a	2	n/a	0	1
392	55	34	31-40	2	2	2	100	60-100	1	0	0	0	0	0	1	0	0	0	n/a	1	n/a	n/a	n/a	n/a	n/a	n/a	n/a	1	0	0	0	0	0	0	0	n/a	1	0	0	1	0	0	0	0	n/a	2	n/a	0	1
393	57	35	31-40	2	2	2	150	101-150	1	0	0	0	0	0	1	0	0	0	n/a	0	0	1	0	0	0	0	n/a	0	0	0	0	1	0	0	0	n/a	1	0	0	1	0	0	0	0	n/a	2	n/a	0	1
394	57	40	31-40	2	2	2	100	60-100	1	1	0	0	0	0	0	0	0	0	n/a	0	0	0	0	1	0	0	n/a	0	0	0	0	1	0	0	0	n/a	0	0	0	1	0	0	0	0	n/a	3	n/a	0	1
395	58	36	31-40	2	4	2	150	101-150	1	1	0	0	0	0	0	0	0	0	n/a	1	n/a	n/a	n/a	n/a	n/a	n/a	n/a	0	0	0	0	1	0	0	0	n/a	1	0	0	1	0	0	0	0	n/a	3	n/a	0	1
396	58	40	31-40	2	4	2	100	60-100	1	1	0	0	0	0	0	0	0	0	n/a	1	n/a	n/a	n/a	n/a	n/a	n/a	n/a	0	0	0	0	0	0	1	0	n/a	1	0	0	1	0	0	0	0	n/a	3	n/a	0	1
397	59	70	41+	2	1	3	150	101-150	1	0	0	0	0	0	1	0	0	0	n/a	0	0	1	0	0	0	0	n/a	1	0	0	0	0	0	0	0	n/a	0	0	0	1	0	0	0	0	n/a	2	n/a	0	1
398	60	38	31-40	2	4	2	100	60-100	1	1	0	0	0	0	0	0	0	0	n/a	1	n/a	n/a	n/a	n/a	n/a	n/a	n/a	1	0	0	0	0	0	0	0	n/a	1	0	0	1	0	0	0	0	n/a	2	n/a	0	1
399	13	35	31-40	2	1	2	60	60-100	1	1	0	0	0	0	0	0	0	0	n/a	0	1	0	0	0	0	0	n/a	0	0	0	1	0	0	0	0	n/a	1	1	0	0	0	0	0	0	n/a	1	n/a	1	0
400	14	34	31-40	2	3	2	120	101-150	1	1	0	0	0	0	1	0	0	0	n/a	0	0	1	0	0	0	0	n/a	1	0	0	0	1	0	0	0	n/a	1	1	0	1	0	0	0	0	n/a	2	n/a	0	1
401	15	38	31-40	2	1	2	100	60-100	1	1	0	0	0	0	0	0	0	0	n/a	0	0	1	0	0	0	0	n/a	0	0	0	0	1	0	0	0	n/a	1	1	0	1	0	0	0	0	n/a	2	n/a	0	1
402	16	29	25-30	2	1	2	60	60-100	1	1	0	0	0	0	0	0	0	0	n/a	98	n/a	n/a	n/a	n/a	n/a	n/a	n/a	0	0	0	0	1	0	0	0	n/a	1	1	0	0	0	0	0	0	n/a	1	n/a	1	0
403	17	20	<25	2	2	2	80	60-100	1	1	0	0	0	1	0	0	0	0	n/a	0	0	1	0	0	0	0	n/a	1	0	0	0	0	0	0	0	n/a	1	1	0	0	0	0	0	0	n/a	1	n/a	1	0
404	18	28	25-30	2	1	2	30	<60	1	1	0	0	0	0	1	0	0	0	n/a	0	1	0	0	0	0	0	n/a	0	0	0	0	1	0	0	0	n/a	1	1	0	0	0	0	0	0	n/a	1	n/a	1	0
405	19	20	<25	2	3	1	70	60-100	1	1	0	0	0	0	0	0	0	0	n/a	98	n/a	n/a	n/a	n/a	n/a	n/a	n/a	1	0	0	0	1	0	0	0	n/a	1	1	0	1	0	0	0	0	n/a	1	n/a	1	0
406	19	30	25-30	2	2	2	60	60-100	1	1	0	0	0	0	1	0	0	0	n/a	0	1	0	0	0	0	0	n/a	1	0	0	0	1	0	0	0	n/a	1	1	0	1	0	0	0	0	n/a	1	n/a	1	0
407	20	46	41+	2	2	2	60	60-100	1	1	0	0	0	1	1	0	0	0	n/a	1	n/a	n/a	n/a	n/a	n/a	n/a	n/a	1	0	0	0	0	0	0	0	n/a	1	1	0	0	0	0	0	0	n/a	1	n/a	1	0
408	21	32	31-40	2	1	2	60	60-100	1	1	0	0	0	0	1	0	0	0	n/a	0	1	0	0	0	0	0	n/a	0	0	0	0	1	0	0	0	n/a	1	1	0	0	0	0	0	0	n/a	1	n/a	1	0
409	22	34	31-40	2	2	2	60	60-100	1	1	0	0	0	0	1	0	0	0	n/a	0	1	0	0	0	0	0	n/a	0	0	0	1	1	0	0	0	n/a	1	1	0	0	0	0	0	0	n/a	1	n/a	1	0
[truncated: 398 more columns]
